# Supplementary material for: Determinants of digital health literacy among health professionals: Evidence from public and private hospitals in Eastern Ethiopia
Source: PLoS One. 2026 Jun 1;21(6):e0350299. doi: 10.1371/journal.pone.0350299 (PMC13225363; doi:10.1371/journal.pone.0350299)
Supplement: S1 File — (XLS) [file pone.0350299.s001.xls]

## Sheet: Stata data
Hospital	Sex	Age (in Years)	age	proffesion	RECODE of other_prof1 (Others, specify)	edu	Mritial status	work expeirence	montly Income(Ethiopian birr)	Do you have access to digital technology?	If say yes to the question no 9 Which digital device do you have access to?	If say yes to the question no 9 Which digital device do you have access to?	If say yes to the question no 9 Which digital device do you have access to?	If say yes to the question no 9 Which digital device do you have access to?	Is there any accessible digital technology in your workplace?	Do you have an internet access?	If you say yes to the question no 12, where do you get access to the internet	How often do use Internet	Have you ever received training on digital technology?	Do you have motivation to use digital technology for patient care?	Others, specify	Others, specify	Others, specify	Religion	How do you describe your ability on searching and browsing data, information and	How do you describe your ability on evaluating data, information and digital con	How do you describe your ability on managing data, information and digital conte	How do you describe your status on interacting through digital technologies?	What is your status on sharing information through digital technologies?	What is your level of engagement with patients through digital technologies?	What is your level of collaboration through digital technologies for patient car	How do you describe your respect and appropriate way of communication on the int	How do you describe your ability to manage different digital characters?	How do you describe your ability on developing digital contents for patient care	How do you describe yourself on integrating and re-explaining digital contents?	What is your status on copyright and licenses applications when using digital te	How do you describe your ability on Programming using digital technologies?	How do you describe yourself on Protecting technological devices?	How do you describe yourself on Protecting personal data and privacy?	How do you describe yourself at Protecting health and well-being using digital t	How do you describe yourself at Protecting the environment using digital technol	How do you describe your ability on Solving technical problems using digital tec	How do you describe yourself on identifying needs and give technological respons	How do you describe your ability of creativity using digital technologies?	How do you describe yourself on identifying digital skill gaps?	Patients and hospitals rely too much on technology	Technology could never replace real health professionals	digital technologies enables me to accomplish tasks more quickly	digital technologies improves my job performance
HFSUH	Female	25	<30	Nurse		Bsc degree	Single	5-10 years	5000-10000	Yes	laptop computer	smartphone			yes	yes	work place	Everyday	yes	no	.	.	.	Ortodox	Good	Good	Good	Acceptable	Acceptable	Acceptable	Acceptable	Acceptable	Acceptable	Acceptable	Acceptable	Acceptable	Acceptable	Acceptable	Acceptable	Good	Good	Good	Acceptable	Acceptable	Good	Neutral	Neutral	neither	neither
HFSUH	Female	30	>=30	Medical Doctor		Master's degree	Single	<5 years	5000-10000	Yes	laptop computer	smartphone			yes	yes	private wi-fi and mobile data	Everyday	yes	no	.	.	.	Muslim	Acceptable	Good	Acceptable	Acceptable	Good	poor	Acceptable	Good	Good	poor	poor	poor	Acceptable	Acceptable	Good	Acceptable	poor	Acceptable	poor	Acceptable	Acceptable	Neutral	Agree	quite likely	quite likely
HFSUH	Female	28	<30	Nurse		Bsc degree	Married	<5 years	< 5000	Yes	smartphone				yes	yes	work place	Everyday	no	yes	.	.	.	Muslim	Acceptable	Good	very good	Acceptable	very good	Acceptable	good	very good	Acceptable	poor	Acceptable	very good	Acceptable	Acceptable	very good	Acceptable	Acceotable	Acceptable	very good	Acceptable	Acceptable	Agree	Agree	quite likely	extremely likely
HFSUH	Male	26	<30	Medical Doctor		Bsc degree	Single	<5 years	5000-10000	Yes	smartphone				no	no			no	yes	.	.	.	Muslim	Acceptable	poor	poor	Good	Good	very poor	poor	very good	poor	Acceptable	Acceptable	Good	poor	very good	Good	Acceptable	poor	poor	Good	Acceptable	poor	Strongly Disagree	Neutral	quite likely	quite likely
HFSUH	Female	36	>=30	Nurse		Bsc degree	Married	>10 years	5000-10000	Yes	digital medical divice				yes	yes	private wi-fi and mobile data	Everyday	no	yes	.	.	.	Protestant	Good	Good	Good	Good	Good	Acceptable	Acceptable	Good	Acceptable	Good	Acceptable	Good	Good	Acceptable	Good	Good	Good	Good	Good	Acceptable	Good	Agree	Agree	slightly likely	slightly likely
HFSUH	Female	24	<30	Medical Doctor		Bsc degree	Single	<5 years	5000-10000	Yes	laptop computer	smartphone			yes	yes	private wi-fi and mobile data	Several times a day	no	yes	.	.	.	Muslim	Very good	Acceptable	poor	Acceptable	very good	poor	poor	Good	Acceptable	poor	Acceptable	Good	poor	Acceptable	poor	poor	poor	poor	Acceptable	Good	Acceptable	Disagree	Agree	quite likely	quite likely
HFSUH	Female	40	>=30	Nurse		Bsc degree	Married	>10 years	5000-10000	No					no	yes	private wi-fi and mobile data	Everyday	no	yes	.	.	.	Ortodox	Poor	Acceptable	poor	Acceptable	Acceptable	poor	poor	Acceptable	poor	poor	Acceptable	Good	Good	Good	Good	Good	Good	very good	Acceptable	Good	Acceptable	Disagree	Disagree	slightly unlikely	slightly unlikely
HFSUH	Male	26	<30	Nurse		Bsc degree	Single	<5 years	5000-10000	Yes	laptop computer	smartphone			yes	yes	work place	Everyday	no	yes	.	.	.	Ortodox	Good	Good	Good	Good	Good	Good	good	Good	Good	Acceptable	Acceptable	poor	Acceptable	Good	Good	Good	Acceotable	poor	Good	Acceptable	Acceptable	Strongly Disagree	Neutral	slightly likely	slightly likely
HFSUH	Male	48	>=30	Midwife		Bsc degree	Married	>10 years	5000-10000	Yes	Desktop computer				yes	yes	work place	Everyday	no	yes	.	.	.	Ortodox	Poor	poor	poor	Acceptable	Acceptable	poor	poor	poor	very poor	very poor	very poor	very poor	very poor	poor	poor	poor	poor	very poor	very poor	very poor	very poor	Strongly Disagree	Strongly Agree	quite unlikely	quite unlikely
HFSUH	Female	32	>=30	Midwife		Bsc degree	Married	>10 years	5000-10000	Yes	laptop computer				yes	yes	work place	several times a week	no	yes	.	.	.	Muslim	Poor	poor	very poor	very poor	Very poor	poor	poor	very poor	poor	very poor	very poor	poor	very poor	poor	poor	very poor	very poor	very poor	poor	poor	very poor	Agree	Strongly Agree	extremely unlikely	quite unlikely
HFSUH	Male	22	<30	Medical Doctor		Bsc degree	Single	5-10 years	10000-15000	Yes	smartphone				no	yes	private wi-fi and mobile data	Several times a day	yes	no	.	.	.	Ortodox	Very good	very good	very good	very good	very good	Acceptable	good	very good	very good	very good	very good	very good	Good	very good	very good	very good	very good	very good	very good	Good	Good	Strongly Agree	Strongly Agree	extremely likely	extremely likely
HFSUH	Male	25	<30	Medical Doctor		Bsc degree	Single	<5 years	5000-10000	Yes	laptop computer	smartphone			yes	yes	private wi-fi and mobile data	Several times a day	no	yes	.	.	.	Muslim	Good	Good	Good	Good	Good	poor	Acceptable	Good	Acceptable	Acceptable	Acceptable	Good	Acceptable	Good	Good	Good	Good	Good	Good	Good	Acceptable	Disagree	Agree	quite likely	quite likely
HFSUH	Female	27	<30	Medical Doctor		Bsc degree	Single	<5 years	5000-10000	Yes	smartphone				yes	yes	work place	several times a week	no	yes	.	.	.	Protestant	Acceptable	Acceptable	Acceptable	Good	poor	Acceptable	Acceptable	Acceptable	Acceptable	Acceptable	Acceptable	Acceptable	Acceptable	Acceptable	very good	Good	Good	Good	Acceptable	Acceptable	Good	Neutral	Strongly Agree	quite likely	slightly likely
HFSUH	Female	26	<30	Medical Doctor		Bsc degree	Single	<5 years	5000-10000	Yes	smartphone				yes	yes	private wi-fi and mobile data	Everyday	no	yes	.	.	.	Ortodox	Good	Good	Good	Acceptable	Good	Acceptable	Acceptable	Good	Acceptable	Acceptable	Acceptable	Acceptable	Acceptable	Acceptable	Good	Good	Good	Acceptable	Acceptable	poor	poor	Neutral	Neutral	extremely likely	extremely likely
HFSUH	Male	26	<30	Medical Doctor		Bsc degree	Single	<5 years	5000-10000	Yes	laptop computer	smartphone			yes	yes	private wi-fi and mobile data	Several times a day	no	yes	.	.	.	Protestant	Acceptable	Acceptable	Acceptable	poor	Acceptable	Acceptable	Acceptable	Acceptable	Acceptable	poor	Acceptable	poor	poor	Acceptable	Acceptable	poor	poor	Acceptable	Acceptable	poor	poor	Disagree	Agree	slightly likely	slightly likely
HFSUH	Female	25	<30	Medical Doctor		Bsc degree	Single	<5 years	5000-10000	Yes	laptop computer	smartphone	digital medical divice		yes	yes	private wi-fi and mobile data	Everyday	yes	no	.	.	.	Ortodox	Very good	very good	very good	very good	very good	very good	very good	very good	very good	very good	Good	very good	very good	very good	very good	very good	very good	very good	very good	very good	very god	Strongly Agree	Strongly Agree	extremely likely	extremely likely
HFSUH	Male	26	<30	Medical Doctor		Bsc degree	Single	<5 years	5000-10000	Yes	smartphone				yes	yes	work place	Everyday	yes	no	.	.	.	Ortodox	Very good	very good	very good	very good	very good	very good	very good	very good	very good	very good	very good	very good	very good	very good	very good	very good	very good	very good	very good	very good	very god	Agree	Disagree	quite likely	quite likely
HFSUH	Male	25	<30	Medical Doctor		Bsc degree	Single	<5 years	5000-10000	Yes	laptop computer	smartphone	digital medical divice		yes	yes	private wi-fi and mobile data	Everyday	yes	yes	.	.	.	Protestant	Good	Good	Acceptable	poor	poor	very poor	poor	Acceptable	poor	poor	Acceptable	poor	Good	poor	Good	Acceptable	Acceotable	poor	Acceptable	poor	poor	Disagree	Agree	extremely likely	quite likely
HFSUH	Female	26	<30	Medical Doctor		Bsc degree	Single	<5 years	5000-10000	Yes	laptop computer	smartphone			no	yes	private wi-fi and mobile data	Several times a day	yes	yes	.	.	.	Ortodox	Good	Good	Good	Acceptable	poor	very poor	very poor	Acceptable	Good	very poor	very poor	very poor	very poor	very poor	very poor	very poor	very poor	very poor	very poor	very poor	very poor	Neutral	Agree	slightly likely	slightly likely
HFSUH	Female	24	<30	Medical Doctor		Bsc degree	Single	<5 years	5000-10000	Yes	laptop computer	smartphone			yes	yes	private wi-fi and mobile data	Several times a day	no	yes	.	.	.	Protestant	Good	Acceptable	Good	Good	Good	very poor	very poor	very good	Acceptable	poor	poor	Acceptable	very poor	Acceptable	Acceptable	poor	very poor	Acceptable	Acceptable	Acceptable	Acceptable	Neutral	Strongly Agree	slightly likely	quite likely
HFSUH	Female	25	<30	Medical Doctor		Master's degree	Single	<5 years	5000-10000	Yes	laptop computer	smartphone			no	yes	private wi-fi and mobile data	Several times a day	yes	yes	.	.	.	Ortodox	Poor	Acceptable	poor	Acceptable	Acceptable	very poor	poor	Acceptable	Acceptable	poor	poor	Acceptable	Acceptable	Acceptable	Acceptable	poor	Good	poor	poor	Acceptable	Good	Disagree	Disagree	slightly likely	slightly likely
HFSUH	Male	25	<30	Medical Doctor		Bsc degree	Single	<5 years	5000-10000	Yes	smartphone				yes	yes	private wi-fi and mobile data	Everyday	yes	yes	.	.	.	Ortodox	Very good	very good	very good	very good	very good	very good	very good	very good	very good	very good	very good	very good	very good	very good	very good	very good	very good	very good	very good	Good	very god	Neutral	Agree	extremely likely	quite likely
HFSUH	Male	25	<30	Medical Doctor		Bsc degree	Single	<5 years	5000-10000	Yes	Desktop computer	laptop computer	smartphone		yes	yes	private wi-fi and mobile data	Several times a day	yes	no	.	.	.	Ortodox	Poor	very poor	poor	Acceptable	Acceptable	poor	poor	Acceptable	poor	poor	poor	poor	poor	Acceptable	Acceptable	poor	poor	Acceptable	Acceptable	poor	poor	Neutral	Agree	slightly likely	quite likely
HFSUH	Male	25	<30	Midwife		Bsc degree	Single	<5 years	5000-10000	Yes	Desktop computer	laptop computer	smartphone	digital medical divice	yes	yes	private wi-fi and mobile data	Several times a day	yes	no	.	.	.	Ortodox	Good	Good	Good	Good	Good	Good	good	Good	Good	Good	Good	Good	Good	Good	Good	Good	Good	Good	Good	Good	Good	Agree	Agree	quite likely	quite likely
HFSUH	Male	29	<30	Nurse		Bsc degree	Married	<5 years	5000-10000	Yes	smartphone				yes	yes	work place	several times a week	no	yes	.	.	.	Muslim	Acceptable	Acceptable	Acceptable	Acceptable	Acceptable	Acceptable	good	Good	Acceptable	Good	Good	Good	Acceptable	Good	Acceptable	Good	Acceotable	Good	Acceptable	Good	Acceptable	Neutral	Disagree	extremely likely	extremely likely
HFSUH	Male	29	<30	Nurse		Bsc degree	Married	5-10 years	5000-10000	Yes	Desktop computer	laptop computer	smartphone	digital medical divice	yes	yes	private wi-fi and mobile data	Everyday	no	yes	.	.	.	Ortodox	Very good	very good	very good	very good	very good	very good	very good	very good	very good	Good	very good	Good	very good	very good	very good	very good	very good	Good	Good	Good	Good	Neutral	Agree	extremely likely	extremely likely
HFSUH	Female	26	<30	Health Officer		Bsc degree	Married	5-10 years	5000-10000	Yes	smartphone				no	yes	private wi-fi and mobile data	several times a week	no	yes	.	.	.	Ortodox	Acceptable	poor	poor	very good	very good	Good	good	Good	very good	Good	Acceptable	Good	Good	Good	very good	Good	Good	Good	Good	Acceptable	Good	Agree	Strongly Agree	extremely likely	extremely likely
HFSUH	Male	26	<30	Nurse		Bsc degree	Married	5-10 years	< 5000	No	smartphone				no	yes	private wi-fi and mobile data	Everyday	yes	no	.	.	.	Muslim	Poor	poor	poor	poor	poor	poor	poor	poor	Acceptable	Acceptable	poor	poor	poor	poor	very poor	poor	poor	poor	very poor	poor	poor	Neutral	Agree	slightly likely	slightly likely
HFSUH	Male	27	<30	Nurse		Bsc degree	Single	<5 years	5000-10000	No					no	no			no	yes	.	.	.	Muslim	Very good	very good	very good	very good	Good	Good	good	Good	Good	Good	Good	Good	Acceptable	Acceptable	Good	Good	Good	Good	Good	Good	Good	Strongly Agree	Agree	extremely likely	extremely likely
HFSUH	Female	20	<30	Nurse		Diploma	Single	<5 years	< 5000	No					no	yes	private wi-fi and mobile data	Everyday	yes	no	.	.	.	Muslim	Poor	poor	poor	poor	poor	Acceptable	Acceptable	poor	Acceptable	Acceptable	Acceptable	Acceptable	Acceptable	Acceptable	Acceptable	Acceptable	Acceotable	Acceptable	poor	poor	poor	Agree	Agree	slightly likely	slightly likely
HFSUH	Male	29	<30	Nurse		Bsc degree	Married	5-10 years	5000-10000	Yes	Desktop computer	laptop computer			no	yes	private wi-fi and mobile data	Everyday	yes	yes	.	.	.	Muslim	Good	Good	Good	Acceptable	Acceptable	Acceptable	poor	Acceptable	Acceptable	Acceptable	Acceptable	Acceptable	Acceptable	Acceptable	Acceptable	Acceptable	Acceotable	Acceptable	Acceptable	Acceptable	Acceptable	Agree	Neutral	slightly likely	slightly likely
HFSUH	Male	22	<30	Nurse		Bsc degree	Single	<5 years	5000-10000	No					no	yes	private wi-fi and mobile data	once a week	yes	yes	.	.	.	Muslim	Poor	poor	poor	very poor	Very poor	very poor	very poor	very poor	very poor	very poor	very poor	poor	very poor	poor	very poor	poor	very poor	poor	very poor	very poor	very poor	Disagree	Disagree	slightly likely	slightly likely
HFSUH	Male	25	<30	Nurse		Master's degree	Single	>10 years	>150000	Yes	digital medical divice	smartphone			no	yes	Internet cafe	several times a week	no	yes	.	.	.	Catholic	Good	Good	Good	Acceptable	Acceptable	Acceptable	Acceptable	Acceptable	Acceptable	Acceptable	Acceptable	Acceptable	Acceptable	Acceptable	Acceptable	Acceptable	Acceotable	Acceptable	poor	poor	poor	Disagree	Disagree	quite likely	quite likely
HFSUH	Male	27	<30	other, specify	specialist	Bsc degree	Married	<5 years	5000-10000	Yes	smartphone				yes	yes	Internet cafe	Everyday	no	yes	Radiologist	Radiologist	.	Ortodox	Good	Good	Good	very good	Good	Good	very good	very good	Good	very good	Good	very good	Good	very good	Good	Good	Good	Good	Good	Good	Good	Agree	Agree	extremely likely	extremely likely
HFSUH	Male	29	<30	Laboratory		Bsc degree	Single	5-10 years	5000-10000	Yes	smartphone				yes	yes	work place	Everyday	no	yes	.	.	.	Ortodox	Very good	Good	Good	Good	Good	Good	good	Acceptable	Acceptable	Acceptable	Acceptable	Acceptable	Acceptable	Acceptable	Acceptable	Acceptable	Good	Good	Good	Good	Good	Neutral	Neutral	extremely likely	extremely likely
HFSUH	Male	27	<30	Medical Doctor		Bsc degree	Single	<5 years	10000-15000	Yes	laptop computer	smartphone			no	yes	private wi-fi and mobile data	Several times a day	no	yes	.	.	.	Ortodox	Very good	very good	very good	very good	Good	very good	poor	Good	poor	poor	poor	very poor	very poor	poor	Acceptable	Acceptable	poor	Good	Acceptable	poor	Acceptable	Strongly Agree	Strongly Agree	quite likely	quite likely
HFSUH	Male	30	>=30	Nurse		Master's degree	Married	5-10 years	10000-15000	Yes	laptop computer	smartphone			yes	yes	work place	several times a week	no	yes	.	.	.	Ortodox	Very good	very good	very good	very good	very good	Good	good	very good	very good	Good	Good	very good	Good	Good	very good	Good	Good	Good	Good	Good	Good	Disagree	Disagree	quite likely	quite likely
HFSUH	Male	32	>=30	Pharmacist		Bsc degree	Married	5-10 years	5000-10000	Yes	Desktop computer	smartphone			yes	yes	work place	Everyday	no	yes	.	.	.	Ortodox	Good	Good	Good	Good	Good	Acceptable	good	Good	Good	very good	Good	Acceptable	Acceptable	Acceptable	Good	Good	Good	Acceptable	Good	Acceptable	Good	Agree	Strongly Agree	extremely likely	extremely likely
HFSUH	Male	25	<30	Medical Doctor		Bsc degree	Single	<5 years	5000-10000	Yes	laptop computer	smartphone			no	yes	private wi-fi and mobile data	Several times a day	yes	no	.	.	.	Ortodox	Very good	very good	very good	very good	very good	very good	very good	very good	very good	very good	very good	very good	very good	very good	very good	very good	very good	very good	very good	very good	very god	Disagree	Agree	extremely likely	extremely likely
HFSUH	Male	27	<30	Midwife		Bsc degree	Single	5-10 years	5000-10000	Yes	Desktop computer				no	yes	private wi-fi and mobile data	Several times a day	yes	no	.	.	.	Ortodox	Acceptable	Acceptable	Acceptable	Acceptable	Good	Good	Acceptable	Acceptable	Good	Good	Acceptable	Good	Good	Acceptable	Acceptable	Good	Good	Good	Good	Good	Good	Agree	Agree	slightly likely	slightly likely
HFSUH	Female	25	<30	Midwife		Bsc degree	Single	<5 years	< 5000	Yes	Desktop computer				no	yes	private wi-fi and mobile data	Several times a day	yes	no	.	.	.	Muslim	Acceptable	Acceptable	Acceptable	Acceptable	Good	Good	good	Good	Good	Good	Good	Good	Good	Good	Good	Good	very good	very good	very good	very good	very god	Strongly Agree	Neutral	slightly likely	slightly likely
HFSUH	Male	25	<30	Medical Doctor		Master's degree	Single	<5 years	5000-10000	Yes	laptop computer	smartphone			no	yes	private wi-fi and mobile data	Several times a day	yes	yes	.	.	.	Ortodox	Good	Good	Good	Good	very good	Acceptable	Acceptable	Good	Acceptable	Good	Acceptable	poor	poor	Good	poor	Good	Acceotable	Good	poor	Acceptable	Good	Strongly Agree	Neutral	quite likely	quite likely
HFSUH	Male	25	<30	Medical Doctor		Bsc degree	Single	<5 years	5000-10000	Yes	laptop computer	smartphone			yes	yes	private wi-fi and mobile data	Several times a day	yes	yes	.	.	.	Ortodox	Very good	very good	very good	very good	Acceptable	very poor	poor	Acceptable	very good	Good	Good	Acceptable	poor	poor	very good	very good	very good	Good	Acceptable	Acceptable	poor	Disagree	Agree	quite likely	quite likely
HFSUH	Male	25	<30	Nurse		Bsc degree	Single	<5 years	5000-10000	No					no	yes	work place	Everyday	yes	no	.	.	.	Protestant	Good	poor	Acceptable	Good	Good	Good	good	Acceptable	Acceptable	poor	Acceptable	Good	Acceptable	Acceptable	Good	poor	very poor	poor	very good	poor	poor	Neutral	Neutral	extremely likely	extremely likely
HFSUH	Male	39	>=30	Health Officer		Master's degree	Married	>10 years	5000-10000	No					no	no			no	yes	.	.	.	Protestant	Acceptable	Good	Good	Acceptable	Acceptable	Acceptable	Acceptable	Acceptable	Acceptable	Acceptable	Acceptable	Acceptable	Acceptable	Acceptable	Acceptable	Acceptable	Acceotable	Acceptable	Acceptable	Acceptable	Acceptable	Neutral	Neutral	quite likely	quite likely
JGH	Female	27	<30	Medical Doctor		Bsc degree	Single	<5 years	5000-10000	Yes	laptop computer	smartphone			yes	yes	private wi-fi and mobile data	Several times a day	no	yes	.	.	.	Protestant	Acceptable	Acceptable	Acceptable	Acceptable	Acceptable	Acceptable	Acceptable	Acceptable	Acceptable	Acceptable	Acceptable	very good	very good	Good	Good	very good	Good	Good	Acceptable	Acceptable	Acceptable	Disagree	Agree	quite likely	quite likely
HFSUH	Male	26	<30	Nurse		Bsc degree	Married	5-10 years	5000-10000	Yes	laptop computer	smartphone	digital medical divice		no	yes	work place	Everyday	yes	yes	.	.	.	Muslim	Poor	Acceptable	Acceptable	Acceptable	Acceptable	Acceptable	Acceptable	Acceptable	Acceptable	Acceptable	Acceptable	Acceptable	Acceptable	Acceptable	Acceptable	Acceptable	Acceotable	Acceptable	Acceptable	Acceptable	Acceptable	Agree	Agree	quite likely	quite likely
HFSUH	Male	30	>=30	Medical Doctor		Bsc degree	Married	<5 years	10000-15000	Yes	Desktop computer	laptop computer	smartphone	digital medical divice	yes	yes	private wi-fi and mobile data	Several times a day	no	yes	.	.	.	Ortodox	Very good	very good	very good	very good	very good	very good	very good	very good	very good	poor	poor	poor	poor	poor	very good	Acceptable	poor	Acceptable	Good	Acceptable	Good	Neutral	Strongly Agree	quite likely	quite likely
HFSUH	Female	26	<30	Medical Doctor		Bsc degree	Single	<5 years	5000-10000	Yes	Desktop computer	laptop computer	smartphone		yes	yes	private wi-fi and mobile data	Several times a day	yes	no	.	.	.	Ortodox	Poor	poor	poor	poor	poor	poor	poor	poor	poor	poor	poor	poor	poor	poor	Acceptable	poor	poor	poor	poor	poor	poor	Disagree	Disagree	quite likely	quite likely
HFSUH	Female	25	<30	Medical Doctor		Bsc degree	Single	<5 years	< 5000	Yes	smartphone				no	yes	private wi-fi and mobile data	Several times a day	no	yes	.	.	.	Muslim	Good	Good	Good	Good	Good	Good	good	Good	Acceptable	Good	Good	Good	Good	Good	Good	Good	Good	Good	Acceptable	Acceptable	Acceptable	Neutral	Disagree	quite likely	quite likely
HFSUH	Female	26	<30	Midwife		Bsc degree	Single	<5 years	5000-10000	Yes	laptop computer	smartphone			yes	yes	private wi-fi and mobile data	Several times a day	yes	no	.	.	.	Ortodox	Good	Acceptable	Good	poor	Acceptable	poor	poor	poor	poor	Acceptable	Acceptable	poor	Acceptable	Acceptable	poor	poor	Acceotable	Acceptable	Acceptable	Acceptable	Acceptable	Agree	Neutral	quite likely	quite likely
HFSUH	Female	28	<30	Midwife		Bsc degree	Married	<5 years	5000-10000	Yes	smartphone	laptop computer	Desktop computer	Desktop computer	no	yes	private wi-fi and mobile data	Several times a day	yes	yes	.	.	.	Protestant	Poor	very poor	poor	poor	Acceptable	Acceptable	Acceptable	Acceptable	Acceptable	Acceptable	Acceptable	Acceptable	Acceptable	Acceptable	Good	Good	Acceotable	Acceptable	poor	poor	Acceptable	Agree	Neutral	slightly likely	quite likely
HFSUH	Female	30	>=30	Midwife		Bsc degree	Married	5-10 years	5000-10000	Yes	smartphone				no	yes	work place	Everyday	no	no	.	.	.	Muslim	Acceptable	Acceptable	Acceptable	Good	Acceptable	Acceptable	good	Acceptable	Good	Acceptable	Good	Acceptable	Good	Acceptable	Good	Acceptable	Good	Acceptable	Acceptable	Acceptable	Acceptable	Neutral	Neutral	slightly likely	neither
HFSUH	Male	27	<30	Nurse		Bsc degree	Single	<5 years	< 5000	Yes	smartphone				no	yes	private wi-fi and mobile data	Several times a day	yes	no	.	.	.	Ortodox	Poor	very poor	poor	poor	Acceptable	Acceptable	Acceptable	Acceptable	Acceptable	Acceptable	Acceptable	Acceptable	Acceptable	Acceptable	Good	Acceptable	Acceotable	Acceptable	Acceptable	Acceptable	Acceptable	Neutral	Neutral	slightly likely	neither
HFSUH	Female	29	<30	Midwife		Bsc degree	Married	<5 years	< 5000	Yes	smartphone				no	yes	private wi-fi and mobile data	Several times a day	yes	no	.	.	.	Ortodox	Good	Acceptable	poor	poor	Acceptable	Acceptable	Acceptable	Acceptable	Acceptable	Acceptable	Acceptable	Acceptable	Acceptable	Acceptable	Good	Acceptable	Acceotable	Acceptable	poor	poor	Acceptable	Agree	Neutral	slightly likely	quite likely
HFSUH	Male	28	<30	Laboratory		Bsc degree	Single	5-10 years	5000-10000	Yes	smartphone	Desktop computer	Desktop computer	smartphone	no	yes	work place	Everyday	yes	no	.	.	.	Ortodox	Very good	Good	Good	Good	Good	Good	Acceptable	Acceptable	Acceptable	Acceptable	Acceptable	Acceptable	Acceptable	Acceptable	Acceptable	Acceptable	Acceotable	Good	Acceptable	Acceptable	Acceptable	Neutral	Neutral	quite likely	quite likely
HFSUH	Male	37	>=30	Nurse		Bsc degree	Married	<5 years	5000-10000	Yes	smartphone				no	yes	private wi-fi and mobile data	Several times a day	yes	no	.	.	.	Ortodox	Poor	very poor	poor	poor	Acceptable	Acceptable	Acceptable	Acceptable	Acceptable	Acceptable	Acceptable	Acceptable	Acceptable	Acceptable	Good	Good	Acceotable	Acceptable	poor	poor	Acceptable	Agree	Neutral	slightly likely	quite likely
HFSUH	Female	26	<30	Midwife		Diploma	Single	<5 years	< 5000	Yes	smartphone				yes	yes	work place	several times a week	yes	no	.	.	.	Ortodox	Acceptable	Acceptable	Acceptable	Good	poor	Acceptable	Acceptable	Acceptable	Acceptable	Acceptable	Acceptable	Acceptable	Acceptable	Acceptable	very good	Acceptable	Acceotable	Acceptable	Acceptable	Acceptable	Good	Neutral	Strongly Agree	quite likely	slightly likely
HFSUH	Male	31	>=30	Laboratory		Bsc degree	Single	<5 years	5000-10000	Yes	smartphone				yes	yes	work place	several times a week	no	yes	.	.	.	Muslim	Acceptable	Acceptable	Acceptable	Good	poor	Acceptable	Acceptable	Acceptable	Acceptable	Acceptable	Acceptable	Acceptable	Acceptable	Acceptable	Acceptable	very good	Good	Good	Acceptable	Acceptable	Good	Neutral	Strongly Agree	quite likely	slightly likely
HFSUH	Male	27	<30	Pharmacist		Diploma	Single	<5 years	< 5000	Yes	smartphone				yes	yes	work place	several times a week	yes	no	.	.	.	Ortodox	Acceptable	Acceptable	Acceptable	Good	poor	Acceptable	Acceptable	Acceptable	Acceptable	Acceptable	Acceptable	Acceptable	Acceptable	Acceptable	Acceptable	Good	Good	Good	Acceptable	Acceptable	Good	Neutral	Strongly Agree	quite likely	slightly likely
HFSUH	Female	35	>=30	Nurse		Diploma	Married	5-10 years	< 5000	Yes	smartphone				no	yes	private wi-fi and mobile data	Several times a day	yes	no	.	.	.	Ortodox	Poor	very poor	poor	poor	Acceptable	Acceptable	Acceptable	Acceptable	Acceptable	Acceptable	Acceptable	Acceptable	Acceptable	Good	Good	Acceptable	Acceotable	Acceptable	poor	poor	Acceptable	Disagree	Neutral	neither	slightly unlikely
HFSUH	Male	30	>=30	Laboratory		Bsc degree	Married	<5 years	5000-10000	Yes	smartphone				no	yes	work place	Everyday	yes	no	.	.	.	Protestant	Acceptable	Acceptable	Acceptable	Good	Acceptable	Acceptable	good	Acceptable	Good	Acceptable	Acceptable	Acceptable	Acceptable	Acceptable	Good	Acceptable	Good	Good	Acceptable	Acceptable	Acceptable	Agree	Neutral	slightly likely	neither
HFSUH	Male	33	>=30	Nurse		Bsc degree	Single	<5 years	5000-10000	Yes	smartphone				no	yes	Internet cafe	several times a week	yes	no	.	.	.	Muslim	Acceptable	Acceptable	Acceptable	Acceptable	Acceptable	Acceptable	Acceptable	Acceptable	Acceptable	Acceptable	Acceptable	Acceptable	Acceptable	Acceptable	Acceptable	Acceptable	Acceotable	Acceptable	poor	poor	poor	Agree	Disagree	quite likely	quite likely
HFSUH	Female	35	>=30	Midwife		Bsc degree	Married	<5 years	5000-10000	Yes	smartphone				no	yes	Internet cafe	several times a week	yes	no	.	.	.	Ortodox	Good	Good	Good	Acceptable	Acceptable	Acceptable	Acceptable	Acceptable	Acceptable	Acceptable	Acceptable	Acceptable	Acceptable	Acceptable	Acceptable	Acceptable	Acceotable	Acceptable	poor	poor	poor	Agree	Agree	quite likely	quite likely
HFSUH	Female	35	>=30	Nurse		Bsc degree	Married	5-10 years	5000-10000	Yes	smartphone				no	yes	private wi-fi and mobile data	Everyday	yes	no	.	.	.	Ortodox	Poor	poor	Acceptable	Acceptable	Acceptable	Acceptable	Acceptable	Acceptable	Acceptable	Acceptable	Acceptable	Acceptable	Acceptable	Acceptable	Acceptable	Acceptable	Acceotable	poor	poor	poor	poor	Agree	Agree	slightly likely	slightly likely
HFSUH	Female	31	>=30	Midwife		Bsc degree	Married	<5 years	5000-10000	Yes	smartphone				yes	yes	work place	Everyday	no	yes	.	.	.	Protestant	Good	Good	Good	Good	Acceptable	Good	good	Good	very good	Good	Acceptable	Acceptable	Acceptable	Good	Good	Good	Acceotable	Acceptable	Good	Acceptable	Good	Neutral	Neutral	extremely likely	extremely likely
HFSUH	Female	27	<30	Nurse		Bsc degree	Single	<5 years	5000-10000	Yes	laptop computer				yes	yes	private wi-fi and mobile data	Everyday	yes	no	.	.	.	Protestant	Very good	very good	very good	very good	very good	very good	very good	very good	very good	Good	Good	very good	very good	very good	very good	very good	very good	very good	very good	very good	very god	Strongly Agree	Strongly Agree	extremely likely	extremely likely
HFSUH	Male	30	>=30	Health Officer		Bsc degree	Married	<5 years	5000-10000	Yes	smartphone				yes	yes	work place	Everyday	yes	no	.	.	.	Protestant	Good	Good	Good	Good	Good	Acceptable	good	Good	Good	very good	Good	Acceptable	Acceptable	Acceptable	Good	Good	Good	Acceptable	Good	Acceptable	Good	Agree	Strongly Agree	extremely likely	extremely likely
HFSUH	Female	35	>=30	Health Officer		Bsc degree	Married	<5 years	5000-10000	Yes	smartphone				yes	yes	private wi-fi and mobile data	Several times a day	yes	no	.	.	.	Protestant	Good	Good	Good	Good	Good	Good	good	Good	Good	Good	Good	Good	Good	Good	Good	Good	Good	Good	Good	Good	Good	Strongly Agree	Agree	quite likely	quite likely
HFSUH	Male	30	>=30	Nurse		Bsc degree	Married	<5 years	5000-10000	Yes	smartphone				no	yes	private wi-fi and mobile data	Everyday	no	yes	.	.	.	Ortodox	Poor	poor	poor	poor	poor	poor	poor	poor	poor	Acceptable	Acceptable	poor	poor	poor	poor	very poor	poor	poor	very poor	poor	poor	Neutral	Agree	slightly likely	slightly likely
HFSUH	Male	29	<30	Nurse		Bsc degree	Married	<5 years	5000-10000	Yes	smartphone				no	yes	work place	Everyday	yes	yes	.	.	.	Ortodox	Acceptable	Acceptable	Acceptable	Good	Acceptable	Acceptable	good	Acceptable	Good	Acceptable	Good	Acceptable	Good	Acceptable	Good	Acceptable	Good	Acceptable	Acceptable	Acceptable	Acceptable	Neutral	Neutral	neither	neither
HFSUH	Male	30	>=30	Health Officer		Bsc degree	Married	5-10 years	5000-10000	Yes	smartphone				no	yes	private wi-fi and mobile data	Everyday	no	no	.	.	.	Ortodox	Poor	poor	poor	poor	poor	poor	poor	poor	Good	Acceptable	poor	poor	poor	very poor	poor	poor	poor	poor	very poor	poor	poor	Neutral	Agree	slightly likely	slightly likely
HFSUH	Female	27	<30	Nurse		Bsc degree	Married	<5 years	5000-10000	Yes	smartphone				yes	yes	work place	Everyday	no	no	.	.	.	Muslim	Good	Good	Good	Good	Good	Acceptable	good	Good	Good	very good	Good	Acceptable	Acceptable	Acceptable	Good	Good	Good	Acceptable	Good	Acceptable	Good	Agree	Strongly Agree	extremely likely	extremely likely
HFSUH	Female	26	<30	Medical Doctor		Diploma	Single	<5 years	< 5000	Yes	smartphone				yes	yes	work place	Several times a day	no	no	.	.	.	Protestant	Acceptable	Acceptable	Acceptable	Good	Good	Good	good	Good	Good	Good	Good	Good	Good	Good	Good	Good	Good	Good	Acceptable	Acceptable	Acceptable	Strongly Agree	Agree	quite likely	quite likely
HFSUH	Female	45	>=30	Nurse		Bsc degree	Single	<5 years	5000-10000	Yes	smartphone				no	yes	private wi-fi and mobile data	Several times a day	yes	no	.	.	.	Ortodox	Poor	very poor	poor	poor	Acceptable	Acceptable	Acceptable	Acceptable	Acceptable	Acceptable	Acceptable	Acceptable	Acceptable	Acceptable	Good	Good	poor	poor	poor	poor	Acceptable	Disagree	Neutral	slightly likely	quite likely
HFSUH	Male	29	<30	Laboratory		Bsc degree	Single	<5 years	5000-10000	Yes	smartphone				yes	yes	work place	Everyday	yes	yes	.	.	.	Ortodox	Very good	Good	Good	Good	Good	Good	good	Acceptable	Acceptable	Acceptable	Acceptable	Acceptable	Acceptable	Acceptable	Acceptable	Good	Good	Good	Good	Good	Good	Strongly Agree	Strongly Agree	extremely likely	extremely likely
HFSUH	Female	30	>=30	Nurse		Bsc degree	Married	<5 years	5000-10000	Yes	smartphone				yes	yes	work place	several times a week	yes	yes	.	.	.	Ortodox	Acceptable	Good	Acceptable	Good	poor	Acceptable	Acceptable	Acceptable	Acceptable	Acceptable	Acceptable	Acceptable	Acceptable	very good	Good	Good	Good	Good	Acceptable	Acceptable	Good	Neutral	Strongly Agree	quite likely	slightly likely
HFSUH	Female	27	<30	Midwife		Bsc degree	Married	<5 years	5000-10000	Yes	smartphone				no	yes	work place	several times a week	yes	yes	.	.	.	Ortodox	Good	Good	Good	Acceptable	Acceptable	Acceptable	Acceptable	Acceptable	Acceptable	Acceptable	Acceptable	Acceptable	Acceptable	Acceptable	Acceptable	Acceptable	Acceotable	Acceptable	poor	poor	poor	Agree	Agree	quite likely	quite likely
HFSUH	Male	35	>=30	Health Officer		Master's degree	Married	5-10 years	5000-10000	Yes	smartphone				no	yes	work place	Several times a day	no	yes	.	.	.	Ortodox	Acceptable	poor	poor	Good	Good	very poor	poor	very good	poor	Acceptable	Acceptable	Good	poor	very good	Good	Acceptable	poor	poor	Good	Acceptable	poor	Agree	Strongly Agree	quite likely	quite likely
HFSUH	Female	31	>=30	Medical Doctor		Bsc degree	Single	<5 years	5000-10000	Yes	smartphone				yes	yes	work place	several times a week	yes	yes	.	.	.	Ortodox	Acceptable	Acceptable	Acceptable	Good	poor	Acceptable	Acceptable	Acceptable	Acceptable	Acceptable	Acceptable	Acceptable	Acceptable	Acceptable	very good	Good	Good	Good	Acceptable	Acceptable	Good	Strongly Agree	Strongly Agree	quite likely	slightly likely
HFSUH	Male	33	>=30	Health Officer		Bsc degree	Married	5-10 years	5000-10000	Yes	smartphone				no	yes	work place	Everyday	no	yes	.	.	.	Ortodox	Acceptable	Acceptable	Acceptable	Good	Acceptable	Acceptable	good	Acceptable	Good	Acceptable	Good	Acceptable	Good	Good	Acceptable	Acceptable	Good	Acceptable	Acceptable	Acceptable	Acceptable	Neutral	Neutral	neither	neither
HFSUH	Female	37	>=30	Medical Doctor		Bsc degree	Single	5-10 years	5000-10000	Yes	smartphone				yes	yes	private wi-fi and mobile data	Everyday	yes	yes	.	.	.	Ortodox	Good	Good	Good	Acceptable	Acceptable	Acceptable	good	Acceptable	Acceptable	Acceptable	Acceptable	Acceptable	Good	Acceptable	Acceptable	Acceptable	Good	Good	Acceptable	Acceptable	Acceptable	Strongly Agree	Strongly Agree	extremely likely	extremely likely
HFSUH	Male	39	>=30	Medical Doctor		Bsc degree	Married	5-10 years	5000-10000	Yes	smartphone				no	yes	private wi-fi and mobile data	Everyday	yes	no	.	.	.	Ortodox	Poor	poor	poor	poor	poor	poor	poor	poor	Acceptable	Acceptable	poor	poor	poor	poor	very poor	poor	poor	poor	very poor	poor	poor	Disagree	Disagree	slightly likely	slightly likely
HFSUH	Male	40	>=30	Midwife		Master's degree	Married	5-10 years	5000-10000	Yes	laptop computer	smartphone			no	yes	private wi-fi and mobile data	Everyday	yes	no	.	.	.	Muslim	Poor	poor	poor	poor	poor	poor	poor	poor	poor	Acceptable	Acceptable	poor	poor	poor	very poor	poor	poor	poor	very poor	poor	poor	Agree	Strongly Agree	slightly likely	slightly likely
HFSUH	Female	43	>=30	Nurse		Bsc degree	Married	>10 years	5000-10000	Yes	smartphone				no	yes	work place	Everyday	yes	no	.	.	.	Protestant	Acceptable	Acceptable	Acceptable	Good	Acceptable	Acceptable	Acceptable	Good	Acceptable	Acceptable	Good	Acceptable	Acceptable	Acceptable	Acceptable	Good	Acceotable	Acceptable	Acceptable	Acceptable	Acceptable	Neutral	Neutral	quite likely	quite likely
HFSUH	Male	32	>=30	Laboratory		Bsc degree	Married	5-10 years	5000-10000	Yes	smartphone				no	yes	private wi-fi and mobile data	Several times a day	no	no	.	.	.	Ortodox	Poor	very poor	poor	poor	Acceptable	Acceptable	Acceptable	Acceptable	Acceptable	Acceptable	Acceptable	Acceptable	Acceptable	Good	Good	Acceptable	Acceotable	Good	poor	poor	Acceptable	Agree	Neutral	slightly likely	quite likely
HFSUH	Female	27	<30	Pharmacist		Bsc degree	Single	<5 years	5000-10000	Yes	smartphone				no	yes	private wi-fi and mobile data	Several times a day	no	no	.	.	.	Ortodox	Poor	very poor	poor	poor	Acceptable	Acceptable	Acceptable	Acceptable	Acceptable	Acceptable	Acceptable	Acceptable	Acceptable	Good	Good	Acceptable	Acceotable	Acceptable	poor	poor	Acceptable	Agree	Neutral	slightly likely	quite likely
HFSUH	Male	29	<30	Nurse		Diploma	Single	<5 years	< 5000	Yes	smartphone				no	yes	work place	Everyday	no	no	.	.	.	Ortodox	Poor	poor	poor	poor	poor	Acceptable	Acceptable	poor	Acceptable	Acceptable	Acceptable	Acceptable	Acceptable	Acceptable	Acceptable	Acceptable	Acceotable	Acceptable	poor	poor	poor	Agree	Agree	quite likely	quite likely
HFSUH	Female	24	<30	Nurse		Diploma	Single	<5 years	< 5000	Yes	smartphone				yes	yes	private wi-fi and mobile data	Several times a day	yes	no	.	.	.	Ortodox	Good	Good	Good	Acceptable	Acceptable	poor	poor	poor	very poor	poor	poor	poor	poor	poor	poor	poor	poor	poor	poor	poor	poor	Strongly Agree	Strongly Agree	quite unlikely	slightly unlikely
HFSUH	Male	34	>=30	Health Officer		Bsc degree	Married	5-10 years	5000-10000	Yes	smartphone				no	yes	work place	Several times a day	no	yes	.	.	.	Ortodox	Acceptable	poor	poor	Acceptable	Good	Acceptable	Acceptable	Acceptable	Good	Acceptable	Acceptable	Good	Acceptable	Acceptable	Good	Acceptable	Acceotable	Acceptable	Good	Acceptable	poor	Agree	Strongly Agree	quite likely	quite likely
HFSUH	Male	34	>=30	Medical Doctor		Bsc degree	Single	5-10 years	10000-15000	Yes	smartphone				no	yes	work place	Several times a day	no	no	.	.	.	Ortodox	Acceptable	poor	poor	Acceptable	Acceptable	Acceptable	poor	Acceptable	Acceptable	Good	Acceptable	Acceptable	Acceptable	Acceptable	Good	Good	Good	Good	Good	Acceptable	poor	Strongly Disagree	Neutral	quite likely	quite likely
HFSUH	Male	31	>=30	other, specify	Health Informatician	Bsc degree	Married	<5 years	5000-10000	Yes	Desktop computer	laptop computer	smartphone	digital medical divice	yes	yes	work place	Several times a day	no	yes	Health informatics	Health informatics	.	Protestant	Good	Good	Good	Acceptable	Acceptable	Acceptable	good	Acceptable	Acceptable	Good	Acceptable	Acceptable	Good	Acceptable	Acceptable	Acceptable	Acceotable	Acceptable	Acceptable	Acceptable	Good	Neutral	Neutral	quite likely	quite likely
HFSUH	Female	25	<30	Nurse		Diploma	Single	<5 years	< 5000	Yes	smartphone				yes	yes	work place	Everyday	yes	yes	.	.	.	Ortodox	Very good	Good	Good	Good	Good	Good	good	Acceptable	Acceptable	Acceptable	Acceptable	Acceptable	Acceptable	Acceptable	Acceptable	Good	Good	Good	Good	Good	Good	Agree	Agree	extremely likely	extremely likely
HFSUH	Female	36	>=30	Pharmacist		Bsc degree	Married	5-10 years	5000-10000	Yes	smartphone				no	yes	private wi-fi and mobile data	Everyday	no	yes	.	.	.	Muslim	Poor	poor	poor	poor	poor	Acceptable	Acceptable	poor	Acceptable	Acceptable	Acceptable	Acceptable	Acceptable	Acceptable	Acceptable	Acceptable	Acceotable	Acceptable	poor	poor	poor	Strongly Agree	Agree	slightly likely	slightly likely
HFSUH	Male	30	>=30	Health Officer		Bsc degree	Single	5-10 years	5000-10000	Yes	smartphone				no	yes	private wi-fi and mobile data	Everyday	yes	yes	.	.	.	Catholic	Acceptable	Acceptable	Acceptable	Good	Acceptable	Acceptable	good	Acceptable	Good	Acceptable	Good	Acceptable	Good	Acceptable	Acceptable	Acceptable	Acceotable	Acceptable	Acceptable	Acceptable	Acceptable	Neutral	Neutral	quite likely	quite likely
HFSUH	Female	29	<30	Laboratory		Bsc degree	Single	5-10 years	5000-10000	Yes	smartphone				yes	yes	work place	several times a week	no	yes	.	.	.	Muslim	Acceptable	Acceptable	Acceptable	Acceptable	Acceptable	poor	poor	poor	Acceptable	Acceptable	Acceptable	poor	poor	Acceptable	Acceptable	Acceptable	Acceotable	Acceptable	Acceptable	Acceptable	Acceptable	Neutral	Strongly Agree	quite likely	slightly likely
HFSUH	Female	38	>=30	Medical Doctor		Bsc degree	Married	>10 years	5000-10000	Yes	smartphone				yes	yes	work place	Everyday	yes	yes	.	.	.	Protestant	Good	Good	Good	Good	Good	Acceptable	good	Good	Good	very good	Good	Acceptable	Acceptable	Acceptable	Good	Good	Good	Acceptable	Good	Acceptable	Good	Agree	Strongly Agree	quite likely	quite likely
HFSUH	Female	38	>=30	Health Officer		Bsc degree	Married	>10 years	5000-10000	Yes	smartphone				no	yes	private wi-fi and mobile data	Everyday	no	no	.	.	.	Muslim	Poor	poor	poor	poor	poor	poor	poor	poor	Acceptable	Acceptable	poor	poor	poor	poor	poor	very poor	poor	poor	very poor	poor	poor	Neutral	Neutral	quite likely	quite likely
HFSUH	Female	31	>=30	Nurse		Bsc degree	Married	5-10 years	5000-10000	Yes	smartphone				no	yes	private wi-fi and mobile data	Everyday	no	no	.	.	.	Ortodox	Poor	poor	poor	poor	poor	Acceptable	Acceptable	poor	Acceptable	Acceptable	Acceptable	Acceptable	Acceptable	Acceptable	Acceptable	Acceptable	Acceotable	Acceptable	Acceptable	Acceptable	Acceptable	Agree	Agree	slightly likely	slightly likely
HFSUH	Male	39	>=30	other, specify	specialist	Master's degree	Married	5-10 years	5000-10000	Yes	Desktop computer	smartphone	digital medical divice		yes	yes	work place	Everyday	yes	yes	Radiologist	Radiologist	.	Ortodox	Acceptable	Acceptable	Acceptable	Good	Acceptable	Acceptable	good	Acceptable	Acceptable	Good	Acceptable	Acceptable	Good	Acceptable	Good	Acceptable	Good	Acceptable	Acceptable	Acceptable	Acceptable	Agree	Strongly Agree	quite likely	quite likely
HFSUH	Male	28	<30	Midwife		Bsc degree	Single	5-10 years	5000-10000	No					yes	no			no	no	.	.	.	Muslim	Poor	poor	Acceptable	Good	Good	Good	Acceptable	Acceptable	Acceptable	Good	Good	Acceptable	poor	Acceptable	Acceptable	Acceptable	poor	poor	Acceptable	Acceptable	Acceptable	Agree	Neutral	extremely likely	extremely likely
HFSUH	Female	28	<30	Nurse		Bsc degree	Single	5-10 years	5000-10000	No					no	no			yes	yes	.	.	.	Protestant	Very good	very good	very good	very good	very good	very good	very good	very good	very good	very good	very good	very good	Acceptable	Acceptable	Acceptable	Acceptable	Good	Good	very good	very good	very god	Agree	Agree	quite likely	quite likely
HFSUH	Female	27	<30	Nurse		Bsc degree	Single	5-10 years	5000-10000	Yes	smartphone				no	yes	private wi-fi and mobile data	Everyday	yes	no	.	.	.	Ortodox	Good	Good	Good	Good	Good	Good	good	Good	Good	Good	Good	Acceptable	Acceptable	Good	very good	Good	Good	Good	Good	Good	Good	Disagree	Agree	quite likely	quite likely
HFSUH	Female	26	<30	Health Officer		Bsc degree	Single	<5 years	5000-10000	Yes	smartphone				no	yes	private wi-fi and mobile data	Everyday	yes	yes	.	.	.	Ortodox	Acceptable	Good	Good	Good	Good	Good	good	very good	Good	Good	Good	poor	Good	Good	very good	Good	Good	Good	Acceptable	Acceptable	Acceptable	Agree	Agree	extremely likely	quite likely
HFSUH	Male	28	<30	Nurse		Bsc degree	Single	5-10 years	5000-10000	No					no	no			yes	yes	.	.	.	Ortodox	Very good	very good	very good	very good	very good	very good	very good	very good	very good	very good	very good	very good	very good	very good	very good	very good	very good	very good	very good	very good	very god	Agree	Agree	extremely likely	extremely likely
HFSUH	Male	26	<30	Nurse		Bsc degree	Married	5-10 years	5000-10000	Yes	smartphone				no	yes	private wi-fi and mobile data	Everyday	yes	yes	.	.	.	Muslim	Good	Acceptable	poor	Good	very good	Acceptable	Acceptable	Acceptable	Good	Good	Good	Acceptable	poor	Acceptable	Acceptable	Acceptable	very poor	poor	Acceptable	Acceptable	Acceptable	Agree	Disagree	quite likely	quite likely
HFSUH	Female	24	<30	Nurse		Bsc degree	Single	<5 years	5000-10000	Yes	laptop computer	smartphone			no	yes	private wi-fi and mobile data	Several times a day	no	yes	.	.	.	Ortodox	Acceptable	Acceptable	poor	Acceptable	Acceptable	Acceptable	poor	Acceptable	poor	poor	poor	poor	poor	Acceptable	Acceptable	Acceptable	Acceotable	Acceptable	poor	poor	poor	Disagree	Disagree	extremely likely	extremely likely
HFSUH	Male	30	>=30	Nurse		Bsc degree	Married	5-10 years	5000-10000	Yes	smartphone				no	yes	work place	Everyday	no	no	.	.	.	Muslim	Poor	poor	very poor	poor	Very poor	poor	very poor	poor	very poor	very poor	very poor	poor	poor	very poor	poor	poor	poor	very poor	very poor	very poor	very poor	Strongly Agree	Disagree	extremely unlikely	quite unlikely
HFSUH	Male	30	>=30	other, specify	Resident	Master's degree	Married	<5 years	10000-15000	Yes	Desktop computer	laptop computer	smartphone	digital medical divice	yes	yes	work place	Several times a day	yes	yes	Resident	Resident	.	Ortodox	Good	Good	Good	Good	Good	Good	very good	very good	Good	Acceptable	Good	Good	Acceptable	Acceptable	Good	Good	Good	Good	Good	Acceptable	Acceptable	Agree	Strongly Agree	extremely likely	extremely likely
HFSUH	Female	24	<30	Nurse		Bsc degree	Single	<5 years	5000-10000	Yes	smartphone				yes	yes	private wi-fi and mobile data	Several times a day	no	yes	.	.	.	Ortodox	Very good	Good	Acceptable	Good	very good	Good	good	Good	Acceptable	Good	Good	Good	Good	Acceptable	Good	very good	Good	Good	Good	Good	Good	Disagree	Neutral	quite likely	slightly likely
HFSUH	Male	31	>=30	Nurse		Bsc degree	Married	>10 years	5000-10000	Yes	laptop computer	smartphone			yes	yes	private wi-fi and mobile data	Everyday	no	yes	.	.	.	Muslim	Acceptable	Good	Acceptable	Acceptable	Good	Good	good	very good	very good	very good	Good	Good	very good	Good	very good	Good	very good	Good	very good	Good	Acceptable	Strongly Disagree	Disagree	extremely likely	extremely likely
HFSUH	Male	26	<30	Medical Doctor		Bsc degree	Single	<5 years	5000-10000	Yes	laptop computer	smartphone			yes	yes	private wi-fi and mobile data	several times a week	no	yes	.	.	.	Ortodox	Very good	very good	very good	very good	very good	very good	Acceptable	Good	poor	poor	poor	poor	very poor	very good	Acceptable	Good	Acceotable	Acceptable	Good	Acceptable	Acceptable	Disagree	Disagree	extremely likely	slightly likely
HFSUH	Male	24	<30	Medical Doctor		Bsc degree	Single	<5 years	5000-10000	Yes	smartphone				no	yes	private wi-fi and mobile data	Everyday	yes	yes	.	.	.	Protestant	Good	Good	Acceptable	Acceptable	Acceptable	poor	Acceptable	poor	poor	poor	Acceptable	Acceptable	poor	Good	Good	Good	Acceotable	Acceptable	Acceptable	Good	Acceptable	Disagree	Strongly Agree	quite likely	quite likely
HFSUH	Male	28	<30	Nurse		Bsc degree	Married	<5 years	5000-10000	Yes	Desktop computer	laptop computer	smartphone		no	yes	work place	Everyday	no	yes	.	.	.	Muslim	Good	Good	Good	Good	Good	Good	Acceptable	Acceptable	Acceptable	Good	Good	Acceptable	Acceptable	Acceptable	Good	Good	Good	very good	Good	Good	Good	Strongly Agree	Neutral	extremely likely	extremely likely
HFSUH	Male	30	>=30	Nurse		Bsc degree	Married	5-10 years	< 5000	Yes	laptop computer	smartphone			no	yes	private wi-fi and mobile data	Several times a day	no	yes	.	.	.	Ortodox	Acceptable	Acceptable	Acceptable	Acceptable	Good	Acceptable	good	Acceptable	Good	Acceptable	Acceptable	Acceptable	Acceptable	Acceptable	Acceptable	Acceptable	Acceotable	Acceptable	Good	Good	Good	Neutral	Agree	slightly unlikely	slightly unlikely
HFSUH	Male	28	<30	Nurse		Bsc degree	Single	<5 years	< 5000	No					no	no			no	yes	.	.	.	Muslim	Acceptable	Acceptable	Acceptable	very good	very good	Acceptable	Acceptable	Good	Acceptable	Acceptable	Acceptable	Acceptable	poor	very good	very good	Acceptable	poor	Acceptable	Acceptable	Acceptable	Acceptable	Agree	Neutral	quite likely	extremely likely
HFSUH	Female	25	<30	Medical Doctor		Bsc degree	Single	<5 years	< 5000	Yes	smartphone				no	yes	private wi-fi and mobile data	Several times a day	yes	yes	.	.	.	Ortodox	Acceptable	Acceptable	Acceptable	Good	Good	Acceptable	Acceptable	Acceptable	Acceptable	Acceptable	Acceptable	Acceptable	Acceptable	Acceptable	Acceptable	Acceptable	Acceotable	Acceptable	Acceptable	Acceptable	Acceptable	Agree	Agree	slightly likely	neither
HFSUH	Female	28	<30	other, specify	Resident	Master's degree	Single	<5 years	10000-15000	Yes	laptop computer	smartphone	digital medical divice		yes	yes	private wi-fi and mobile data	Several times a day	yes	yes	Resident	Resident	.	Protestant	Good	very good	Good	Good	Good	Good	very good	very good	Good	very good	Good	very good	very good	very good	very good	Good	Good	Good	Good	Good	Good	Neutral	Agree	slightly likely	slightly likely
HFSUH	Female	27	<30	Medical Doctor		Bsc degree	Single	<5 years	10000-15000	Yes	smartphone				no	yes	private wi-fi and mobile data	Several times a day	yes	yes	.	.	.	Ortodox	Very good	very good	Good	Good	very good	poor	good	very good	Good	Good	Acceptable	Acceptable	poor	Acceptable	Good	Good	Acceotable	Good	very good	Good	Acceptable	Disagree	Agree	quite likely	quite likely
HFSUH	Male	31	>=30	Nurse		Bsc degree	separeted or divorced	5-10 years	5000-10000	Yes	smartphone				yes	yes	private wi-fi and mobile data	Everyday	no	no	.	.	.	Ortodox	Poor	very poor	very poor	very poor	Very poor	very poor	very poor	very poor	very poor	very poor	very poor	Good	Acceptable	very poor	very poor	very poor	very poor	very poor	very poor	very poor	very poor	Disagree	Strongly Agree	extremely unlikely	quite unlikely
HFSUH	Female	29	<30	Nurse		Bsc degree	Married	5-10 years	5000-10000	Yes	smartphone				yes	yes	work place	Everyday	no	yes	.	.	Adventist	other, specifiy	Poor	poor	poor	poor	poor	very poor	very poor	poor	poor	very poor	poor	very poor	poor	poor	very poor	poor	poor	poor	poor	poor	poor	Neutral	Neutral	slightly likely	neither
HFSUH	Male	30	>=30	other, specify	Resident	Bsc degree	Single	5-10 years	>150000	Yes	laptop computer	smartphone			yes	yes	private wi-fi and mobile data	Several times a day	yes	yes	Resident	Resident	.	Ortodox	Very good	very good	very good	very good	very good	very poor	good	very good	very good	Good	very good	very poor	very poor	Good	Good	Good	poor	very good	very good	Acceptable	Good	Disagree	Agree	extremely likely	extremely likely
HFSUH	Male	34	>=30	Nurse		Bsc degree	Single	5-10 years	5000-10000	Yes	Desktop computer	laptop computer	smartphone		yes	yes	private wi-fi and mobile data	Everyday	no	no	.	.	.	Protestant	Very good	very good	very good	very good	very good	very good	very good	very good	very good	very good	very good	very good	very good	very good	very good	very good	very good	very good	very good	very good	very god	Agree	Agree	quite likely	quite likely
HFSUH	Male	29	<30	Nurse		Bsc degree	Married	<5 years	5000-10000	Yes	smartphone				yes	yes	work place	Everyday	yes	no	.	.	.	Muslim	Very good	very good	very good	very good	very good	Acceptable	poor	very good	very good	very good	very good	very good	very good	very good	very good	very good	very good	very good	very good	very good	very god	Strongly Disagree	Agree	quite likely	quite likely
HFSUH	Male	25	<30	Midwife		Bsc degree	Single	<5 years	5000-10000	Yes	Desktop computer	laptop computer	smartphone	digital medical divice	no	yes	private wi-fi and mobile data	Several times a day	yes	no	.	.	.	Ortodox	Very good	very good	very good	very good	very good	poor	poor	very good	very good	poor	poor	Good	Good	very good	very good	very good	very good	very good	very good	Good	Good	Disagree	Strongly Agree	extremely likely	extremely likely
HFSUH	Female	26	<30	Nurse		Bsc degree	Married	5-10 years	< 5000	Yes	smartphone				no	yes	work place	Several times a day	no	yes	.	.	.	Muslim	Acceptable	Acceptable	Good	Acceptable	poor	Good	poor	Acceptable	poor	Good	poor	Good	Good	poor	very poor	Good	poor	Good	Good	poor	poor	Agree	Neutral	quite unlikely	slightly unlikely
HFSUH	Male	38	>=30	Nurse		Bsc degree	Married	5-10 years	< 5000	Yes	Desktop computer	smartphone			no	yes	work place	Everyday	yes	yes	.	.	.	Muslim	Good	Good	Good	Good	poor	Good	poor	Good	poor	Good	poor	Good	Good	poor	very poor	Good	poor	Good	Good	poor	poor	Agree	Neutral	extremely unlikely	extremely unlikely
HFSUH	Male	29	<30	Midwife		Bsc degree	Married	5-10 years	5000-10000	No					no	no			yes	yes	.	.	.	Muslim	Good	Good	Acceptable	Good	Good	Good	Acceptable	Acceptable	Acceptable	Good	Good	Acceptable	poor	Acceptable	Good	Good	Good	Good	Good	Good	Acceptable	Agree	Disagree	extremely likely	extremely likely
HFSUH	Female	29	<30	Medical Doctor		Bsc degree	Single	<5 years	10000-15000	Yes	Desktop computer	laptop computer	smartphone	digital medical divice	no	yes	private wi-fi and mobile data	Several times a day	yes	yes	.	.	.	Ortodox	Very good	very good	very good	Good	Good	Acceptable	good	very good	Good	very good	Good	very good	very good	very good	very good	very good	very good	very good	very good	very good	very god	Disagree	Agree	quite likely	slightly likely
HFSUH	Female	28	<30	Health Officer		Bsc degree	Single	<5 years	10000-15000	Yes	Desktop computer	laptop computer	smartphone	digital medical divice	no	yes	private wi-fi and mobile data	Several times a day	yes	yes	.	.	.	Ortodox	Acceptable	Acceptable	Acceptable	Acceptable	Acceptable	poor	Acceptable	Acceptable	Acceptable	Acceptable	Acceptable	Good	very good	Good	very good	very good	very good	very good	very good	very good	very god	Disagree	Strongly Agree	quite likely	quite likely
HFSUH	Male	32	>=30	Nurse		Bsc degree	Married	5-10 years	5000-10000	Yes	smartphone				no	no			yes	no	.	.	.	Ortodox	Very good	Good	Good	Acceptable	Acceptable	very good	good	very good	Good	very good	Good	very good	very good	very good	Good	very good	Good	Acceptable	Good	Acceptable	Acceptable	Strongly Disagree	Agree	extremely likely	quite likely
HFSUH	Male	28	<30	Nurse		Master's degree	Married	5-10 years	5000-10000	Yes	smartphone				no	no			yes	no	.	.	.	Ortodox	Good	Acceptable	Acceptable	Good	Good	poor	Acceptable	Acceptable	Acceptable	poor	Acceptable	Acceptable	Acceptable	Good	Good	Acceptable	Acceotable	Acceptable	Acceptable	Good	Acceptable	Agree	Agree	extremely likely	extremely likely
HFSUH	Female	29	<30	Medical Doctor		Master's degree	Married	<5 years	10000-15000	Yes	laptop computer	smartphone			yes	yes	private wi-fi and mobile data	Several times a day	yes	no	.	.	.	Ortodox	Good	Good	Good	Good	Good	poor	poor	Good	Good	Good	Good	Acceptable	poor	poor	Acceptable	Good	Good	poor	Good	Good	Good	Disagree	Agree	quite likely	quite likely
HFSUH	Male	36	>=30	Nurse		Master's degree	Married	>10 years	5000-10000	Yes	laptop computer	smartphone	digital medical divice		no	yes	private wi-fi and mobile data	Everyday	yes	no	.	.	.	Muslim	Very good	very good	Good	Good	Good	Acceptable	Acceptable	Acceptable	Acceptable	Acceptable	Acceptable	Good	Acceptable	Acceptable	Acceptable	Acceptable	Acceotable	Acceptable	Good	Good	Good	Neutral	Agree	quite likely	quite likely
HFSUH	Male	27	<30	other, specify	specialist	Master's degree	Single	<5 years	10000-15000	Yes	laptop computer				no	yes	private wi-fi and mobile data	Everyday	yes	no	Specialist	Specialist	.	Muslim	Good	very good	very good	very good	Acceptable	very poor	poor	Good	Acceptable	very poor	very poor	very poor	very poor	Good	Acceptable	poor	Good	Good	very poor	poor	very god	Strongly Disagree	Strongly Agree	quite likely	extremely likely
HFSUH	Male	30	>=30	Nurse		Bsc degree	Single	5-10 years	5000-10000	Yes	smartphone				no	yes	private wi-fi and mobile data	Several times a day	yes	no	.	.	.	Ortodox	Very poor	very poor	very poor	very poor	Very poor	very poor	very poor	very poor	very poor	very poor	very poor	very poor	very poor	very poor	very poor	very poor	very poor	very poor	very poor	very poor	very poor	Agree	Agree	quite likely	quite likely
HFSUH	Female	25	<30	Nurse		Bsc degree	Single	<5 years	< 5000	No					no	no			yes	no	.	.	.	Muslim	Very poor	very poor	very poor	poor	poor	poor	Acceptable	poor	poor	poor	poor	poor	poor	poor	poor	poor	poor	poor	poor	very poor	poor	Neutral	Neutral	quite unlikely	quite unlikely
HFSUH	Male	30	>=30	Nurse		Master's degree	Single	5-10 years	10000-15000	Yes	laptop computer	smartphone			yes	no			yes	no	.	.	.	Ortodox	Very good	very good	very good	very good	very good	very good	very good	very good	very good	very good	very good	Acceptable	Acceptable	Good	Good	Good	Good	Good	Good	Good	very god	Strongly Disagree	Strongly Disagree	quite likely	quite likely
HFSUH	Male	37	>=30	Nurse		Master's degree	Married	<5 years	5000-10000	Yes	digital medical divice	smartphone			yes	yes	private wi-fi and mobile data	once a week	yes	no	.	.	.	Muslim	Good	very good	Acceptable	Good	very good	Good	good	very good	very good	very good	Good	Good	very good	Good	Good	very good	Good	Good	Good	very good	Good	Agree	Neutral	slightly unlikely	neither
HFSUH	Female	30	>=30	Nurse		Bsc degree	Married	>10 years	5000-10000	Yes	laptop computer	smartphone			no	yes	work place	Everyday	yes	no	.	.	.	Ortodox	Good	very good	Good	Good	very good	Good	Acceptable	Acceptable	Good	Acceptable	Good	Acceptable	poor	poor	poor	Acceptable	Acceotable	Good	very good	very good	very poor	Agree	Agree	slightly likely	slightly likely
HFSUH	Female	25	<30	Medical Doctor		Bsc degree	Single	<5 years	5000-10000	Yes	laptop computer	smartphone			yes	yes	private wi-fi and mobile data	Everyday	yes	no	.	.	.	Ortodox	Good	Good	Acceptable	Good	Acceptable	poor	poor	Acceptable	Good	Acceptable	poor	Acceptable	very poor	Acceptable	Good	Acceptable	Acceotable	Acceptable	Acceptable	poor	Good	Disagree	Strongly Agree	slightly unlikely	quite unlikely
HFSUH	Female	23	<30	Laboratory		Bsc degree	Single	<5 years	10000-15000	Yes	laptop computer	smartphone			yes	yes	private wi-fi and mobile data	Several times a day	no	yes	.	.	.	Protestant	Very good	Good	very good	very good	very good	Good	good	very good	very good	very good	very good	very good	very good	very good	very good	Good	Good	very good	very good	very good	very god	Neutral	Strongly Agree	extremely likely	extremely likely
HFSUH	Female	25	<30	Medical Doctor		Bsc degree	Single	<5 years	5000-10000	Yes	laptop computer	smartphone			yes	yes	private wi-fi and mobile data	Several times a day	no	yes	.	.	.	Ortodox	Very good	Good	Good	Good	Good	Acceptable	poor	very good	very good	Acceptable	Acceptable	poor	Good	very good	very good	Good	very good	Good	Good	Acceptable	poor	Disagree	Agree	quite unlikely	quite unlikely
HFSUH	Female	25	<30	Medical Doctor		Bsc degree	Single	<5 years	5000-10000	Yes	laptop computer	smartphone	digital medical divice		yes	yes	private wi-fi and mobile data	Everyday	no	yes	.	.	.	Muslim	Good	Good	Good	Acceptable	Acceptable	poor	Acceptable	very good	Acceptable	poor	Acceptable	Good	poor	Acceptable	very good	Acceptable	poor	Acceptable	Acceptable	Acceptable	poor	Neutral	Neutral	quite likely	quite likely
HFSUH	Male	30	>=30	Nurse		Bsc degree	Married	5-10 years	5000-10000	Yes	laptop computer	smartphone	digital medical divice		yes	yes	private wi-fi and mobile data	Several times a day	no	yes	.	.	.	Protestant	Very good	Good	Good	Good	Acceptable	Good	good	Good	Good	Acceptable	Acceptable	Good	Acceptable	Acceptable	Good	Good	very good	Good	Good	Good	Acceptable	Disagree	Neutral	slightly likely	slightly likely
HFSUH	Male	24	<30	Medical Doctor		Diploma	Married	<5 years	5000-10000	Yes	Desktop computer	laptop computer	smartphone	digital medical divice	yes	yes	private wi-fi and mobile data	Everyday	no	yes	.	.	.	Muslim	Very good	very good	very good	very good	very good	Good	good	very good	very good	very poor	poor	Good	Acceptable	very good	very good	very good	very good	very good	very good	very good	very god	Neutral	Strongly Disagree	extremely likely	extremely likely
HFSUH	Male	28	<30	Medical Doctor		Bsc degree	Single	<5 years	5000-10000	Yes	laptop computer	smartphone			yes	yes	private wi-fi and mobile data	Several times a day	yes	no	.	.	.	Ortodox	Very good	Good	Acceptable	Acceptable	very good	very poor	good	very good	Good	very poor	poor	very poor	poor	Good	Good	Acceptable	poor	Acceptable	Good	poor	poor	Strongly Agree	Agree	quite unlikely	neither
HFSUH	Male	30	>=30	Nurse		Master's degree	Single	5-10 years	10000-15000	Yes	laptop computer	smartphone			yes	yes	work place	Several times a day	yes	no	.	.	.	Ortodox	Good	Good	Good	Good	Good	Acceptable	Acceptable	Good	Good	Good	Good	Acceptable	Good	Good	Good	Acceptable	Acceotable	Acceptable	Good	Acceptable	Acceptable	Disagree	Disagree	slightly unlikely	slightly likely
HFSUH	Male	45	>=30	Midwife		Master's degree	Single	>10 years	10000-15000	Yes	smartphone				yes	yes	private wi-fi and mobile data	Several times a day	yes	no	.	.	.	Ortodox	Acceptable	Acceptable	Acceptable	Acceptable	Good	Acceptable	Acceptable	very good	Acceptable	Acceptable	Acceptable	poor	poor	very good	Acceptable	very good	Good	Good	Good	poor	Good	Disagree	Neutral	extremely likely	extremely likely
HFSUH	Female	28	<30	Nurse		Bsc degree	Single	<5 years	< 5000	Yes	smartphone	digital medical divice			yes	yes	work place	Everyday	no	yes	.	.	.	Ortodox	Good	Good	Good	Good	Good	Good	good	Good	very good	very good	Good	Good	Good	very good	very good	Good	Good	Good	very good	Acceptable	Good	Agree	Neutral	quite likely	extremely likely
HFSUH	Female	26	<30	Nurse		Diploma	Married	<5 years	< 5000	No					yes	no			no	yes	.	.	.	Ortodox	Poor	poor	poor	very poor	poor	Acceptable	poor	poor	poor	poor	Acceptable	very poor	poor	Acceptable	very poor	poor	poor	poor	poor	poor	Acceptable	Disagree	Neutral	slightly likely	slightly likely
HFSUH	Female	28	<30	other, specify	Health Informatician	Bsc degree	Married	5-10 years	10000-15000	Yes	Desktop computer	laptop computer	smartphone	digital medical divice	yes	yes	private wi-fi and mobile data	Several times a day	no	yes	Health informatics	Health informatics	.	Protestant	Very good	very good	Good	very good	Good	Good	good	very good	Good	Good	Good	Good	Good	Good	Good	Good	very good	very good	Acceptable	Acceptable	Acceptable	Agree	Neutral	quite likely	extremely likely
HFSUH	Male	35	>=30	other, specify	specialist	Master's degree	Married	5-10 years	>150000	Yes	Desktop computer	laptop computer	smartphone	digital medical divice	yes	yes	private wi-fi and mobile data	Several times a day	no	yes	Specialist	Specialist	.	Protestant	Good	Good	Good	Acceptable	Good	Good	good	Good	Acceptable	Good	Good	Acceptable	Good	Acceptable	Acceptable	Good	Acceotable	Good	Acceptable	Acceptable	Acceptable	Agree	Strongly Agree	quite likely	quite likely
HFSUH	Female	26	<30	Laboratory		Diploma	Married	<5 years	5000-10000	No					yes	no			no	yes	.	.	.	Ortodox	Poor	poor	poor	very poor	poor	Acceptable	poor	poor	poor	poor	Acceptable	very poor	poor	Acceptable	very poor	poor	poor	poor	poor	poor	Acceptable	Disagree	Neutral	slightly likely	slightly likely
HFSUH	Male	37	>=30	Midwife		Bsc degree	Married	5-10 years	5000-10000	No					yes	no			no	yes	.	.	.	Protestant	Poor	very poor	poor	poor	poor	poor	poor	poor	poor	poor	poor	poor	poor	Acceptable	poor	very poor	poor	poor	poor	poor	very god	Strongly Disagree	Disagree	slightly unlikely	slightly unlikely
HFSUH	Female	33	>=30	other, specify	specialist	Master's degree	Married	5-10 years	>150000	Yes	Desktop computer	laptop computer	smartphone		yes	yes	private wi-fi and mobile data	Several times a day	yes	no	Specialist	Specialist	.	Protestant	Very good	Good	Acceptable	Good	Acceptable	Acceptable	good	very good	Good	very good	Good	Acceptable	very good	Good	Acceptable	very good	Good	Acceptable	Good	Acceptable	Good	Neutral	Agree	extremely likely	extremely likely
HFSUH	Female	35	>=30	other, specify	Resident	Master's degree	Married	>10 years	>150000	Yes	Desktop computer	laptop computer	smartphone	digital medical divice	yes	yes	private wi-fi and mobile data	Several times a day	yes	no	Resident	Resident	.	Catholic	Very good	Good	Acceptable	Acceptable	Good	very good	good	Acceptable	Good	Good	very good	Good	Acceptable	Good	very good	Good	Acceotable	very good	very good	poor	Acceptable	Neutral	Neutral	quite likely	extremely likely
HFSUH	Male	40	>=30	other, specify	specialist	Master's degree	Married	>10 years	>150000	Yes	Desktop computer	laptop computer	smartphone	digital medical divice	yes	yes	private wi-fi and mobile data	Several times a day	yes	no	Specialist	Specialist	.	Catholic	Very good	very good	Acceptable	Good	Acceptable	Good	very good	Good	Acceptable	very good	Good	Acceptable	very good	Good	Acceptable	Good	Acceotable	Acceptable	Good	very good	very god	Agree	Agree	quite likely	quite likely
HFSUH	Male	40	>=30	Nurse		Bsc degree	separeted or divorced	>10 years	10000-15000	No					yes	no			no	yes	.	.	.	Muslim	Poor	poor	poor	very poor	poor	poor	poor	Acceptable	poor	very poor	poor	very poor	very poor	poor	very poor	poor	very poor	very poor	poor	poor	poor	Disagree	Strongly Disagree	slightly likely	slightly unlikely
HFSUH	Female	28	<30	other, specify	Health Informatician	Master's degree	Married	5-10 years	10000-15000	Yes	Desktop computer	laptop computer	smartphone	digital medical divice	no	yes	work place	Several times a day	no	yes	Health informatics	Health informatics	.	Protestant	Poor	Acceptable	poor	poor	poor	poor	poor	poor	very poor	very poor	very poor	poor	very poor	poor	very poor	poor	very poor	poor	very poor	poor	very poor	Strongly Agree	Agree	extremely likely	extremely likely
HFSUH	Female	25	<30	other, specify	Health Informatician	Bsc degree	Single	<5 years	5000-10000	Yes	Desktop computer	laptop computer	smartphone	digital medical divice	yes	yes	work place	Several times a day	no	yes	Health informatics	Health informatics	.	Ortodox	Very good	Good	Acceptable	Good	Acceptable	Good	very good	Good	Good	Acceptable	Good	Acceptable	Good	Acceptable	Acceptable	Acceptable	Acceotable	Good	Acceptable	Good	Good	Strongly Agree	Agree	quite likely	extremely likely
HFSUH	Male	29	<30	Nurse		Bsc degree	Married	5-10 years	5000-10000	No					yes	no			no	yes	.	.	.	Catholic	Poor	poor	poor	poor	poor	poor	poor	poor	poor	Acceptable	poor	Acceptable	Acceptable	Acceptable	poor	Acceptable	poor	poor	poor	poor	poor	Neutral	Agree	slightly unlikely	quite unlikely
HFSUH	Female	25	<30	Nurse		Diploma	Married	<5 years	< 5000	No					yes	no			no	yes	.	.	.	Ortodox	Poor	very poor	poor	poor	poor	very poor	very poor	poor	Acceptable	poor	very poor	poor	Acceptable	poor	very poor	Acceptable	Acceotable	poor	poor	poor	very poor	Disagree	Disagree	slightly unlikely	neither
HFSUH	Female	27	<30	Midwife		Diploma	Married	<5 years	< 5000	Yes	smartphone				yes	no			no	yes	.	.	.	Catholic	Poor	poor	poor	very poor	poor	poor	poor	poor	poor	poor	poor	poor	poor	poor	poor	poor	poor	poor	poor	poor	poor	Disagree	Disagree	slightly unlikely	quite unlikely
HFSUH	Male	30	>=30	Nurse		Diploma	separeted or divorced	5-10 years	5000-10000	No					yes	no			no	no	.	.	.	Muslim	Poor	poor	poor	poor	poor	poor	poor	poor	poor	poor	poor	poor	Acceptable	poor	Acceptable	poor	poor	poor	poor	poor	poor	Neutral	Neutral	neither	slightly unlikely
HFSUH	Female	24	<30	Nurse		Diploma	Single	<5 years	< 5000	Yes	smartphone				yes	yes	work place	Everyday	no	yes	.	.	.	Ortodox	Acceptable	poor	Acceptable	Acceptable	poor	Acceptable	poor	Acceptable	Acceptable	Acceptable	poor	Acceptable	Acceptable	poor	Acceptable	poor	Acceotable	poor	Acceptable	Acceptable	Acceptable	Disagree	Strongly Disagree	slightly unlikely	slightly unlikely
HFSUH	Female	26	<30	Pharmacist		Diploma	Married	<5 years	< 5000	No					yes	no			no	yes	.	.	.	Ortodox	Poor	poor	poor	very poor	Acceptable	poor	Acceptable	poor	poor	poor	very poor	poor	very poor	poor	poor	very poor	very poor	Acceptable	very poor	very poor	Acceptable	Strongly Disagree	Disagree	slightly unlikely	slightly unlikely
HFSUH	Male	34	>=30	Pharmacist		Bsc degree	Married	<5 years	5000-10000	No					yes	no			no	yes	.	.	.	Catholic	Poor	poor	poor	poor	poor	Acceptable	poor	poor	poor	poor	Acceptable	poor	poor	poor	poor	poor	poor	poor	poor	poor	poor	Disagree	Strongly Disagree	neither	quite unlikely
HFSUH	Female	29	<30	Nurse		Diploma	Single	<5 years	< 5000	No					yes	no			no	no	.	.	.	Ortodox	Acceptable	poor	poor	poor	poor	poor	poor	poor	Acceptable	poor	poor	poor	poor	poor	poor	poor	poor	poor	poor	poor	poor	Neutral	Disagree	slightly unlikely	quite unlikely
HFSUH	Male	34	>=30	Nurse		Bsc degree	Married	5-10 years	5000-10000	No					yes	no			no	no	.	.	.	Muslim	Poor	very poor	very poor	poor	Very poor	Acceptable	poor	poor	poor	poor	Acceptable	poor	poor	poor	poor	very poor	poor	Acceptable	poor	poor	poor	Agree	Strongly Disagree	quite unlikely	slightly unlikely
HFSUH	Male	23	<30	Pharmacist		Bsc degree	Married	5-10 years	5000-10000	Yes	smartphone				yes	yes	work place	once a week	no	no	.	.	.	Ortodox	Poor	poor	poor	very poor	Acceptable	poor	Acceptable	poor	poor	very poor	Acceptable	poor	Acceptable	very poor	poor	poor	Acceotable	poor	poor	very poor	poor	Disagree	Strongly Disagree	quite unlikely	slightly unlikely
HFSUH	Male	23	<30	Nurse		Diploma	Single	<5 years	< 5000	No					yes	no			no	yes	.	.	.	Ortodox	Poor	very poor	poor	poor	poor	poor	poor	poor	Good	poor	poor	poor	poor	Acceptable	poor	poor	poor	poor	Acceptable	poor	very poor	Strongly Disagree	Disagree	slightly unlikely	slightly unlikely
HFSUH	Male	33	>=30	Laboratory		Bsc degree	Single	5-10 years	5000-10000	Yes	laptop computer	smartphone	digital medical divice		yes	yes	private wi-fi and mobile data	Several times a day	yes	no	.	.	.	Muslim	Good	very good	Good	Acceptable	Good	very good	good	Acceptable	poor	Acceptable	Acceptable	Good	very good	Good	Acceptable	Acceptable	poor	Acceptable	Good	Good	Good	Agree	Strongly Agree	extremely likely	extremely likely
HFSUH	Female	26	<30	Midwife		Bsc degree	Married	<5 years	5000-10000	Yes	laptop computer				yes	yes	private wi-fi and mobile data	several times a week	yes	no	.	.	.	Muslim	Good	Acceptable	Acceptable	poor	Acceptable	Acceptable	Acceptable	Acceptable	Acceptable	Acceptable	Acceptable	Acceptable	poor	poor	Acceptable	poor	Acceotable	poor	Acceptable	Acceptable	Acceptable	Agree	Neutral	slightly unlikely	slightly unlikely
HFSUH	Male	30	>=30	Medical Doctor		Bsc degree	Married	<5 years	10000-15000	Yes	laptop computer	smartphone			no	yes	private wi-fi and mobile data	Everyday	no	yes	.	.	.	Muslim	Very good	very good	very good	very good	Good	Good	very good	Good	Good	very good	Good	very good	very good	Good	very good	very good	very good	very good	Good	Good	Good	Disagree	Disagree	slightly likely	quite likely
HFSUH	Female	24	<30	Midwife		Bsc degree	Married	<5 years	5000-10000	Yes	smartphone				yes	yes	private wi-fi and mobile data	Everyday	yes	yes	.	.	.	Muslim	Very good	Good	Good	very good	Good	Good	poor	poor	poor	Acceptable	Acceptable	poor	poor	Acceptable	poor	Acceptable	Acceotable	Acceptable	very poor	poor	Acceptable	Agree	Strongly Agree	extremely likely	extremely likely
HFSUH	Female	45	>=30	Nurse		Bsc degree	Single	>10 years	5000-10000	No					no	no			yes	yes	.	.	.	Muslim	Acceptable	Acceptable	Acceptable	very poor	Acceptable	very poor	Acceptable	poor	very poor	very poor	very poor	very poor	very poor	very poor	very poor	Acceptable	Acceotable	very poor	very poor	Acceptable	very poor	Agree	Agree	quite unlikely	quite unlikely
HFSUH	Female	31	>=30	Medical Doctor		Bsc degree	Married	5-10 years	10000-15000	Yes	laptop computer	smartphone			no	yes	private wi-fi and mobile data	Several times a day	no	yes	.	.	.	Muslim	Acceptable	Acceptable	Acceptable	Acceptable	Acceptable	poor	Acceptable	Acceptable	poor	Acceptable	Acceptable	Acceptable	poor	Acceptable	Acceptable	Acceptable	Acceotable	Acceptable	Good	Good	Good	Disagree	Strongly Agree	slightly likely	slightly likely
HFSUH	Male	33	>=30	Nurse		Master's degree	Single	>10 years	5000-10000	Yes	laptop computer	smartphone			yes	yes	work place	Everyday	yes	yes	.	.	.	Ortodox	Very good	Good	Good	Good	Good	Good	Acceptable	Acceptable	Acceptable	Acceptable	Acceptable	poor	poor	poor	poor	poor	poor	Good	very good	poor	poor	Strongly Disagree	Agree	quite likely	quite likely
HFSUH	Female	38	>=30	Midwife		Bsc degree	Married	>10 years	5000-10000	No					no	no			yes	yes	.	.	.	Muslim	Good	Acceptable	Good	Acceptable	Acceptable	poor	poor	Good	poor	poor	Acceptable	Good	Acceptable	Good	Acceptable	poor	Acceotable	Acceptable	poor	Acceptable	poor	Agree	Strongly Agree	slightly likely	slightly likely
HFSUH	Female	25	<30	Medical Doctor		Bsc degree	Single	<5 years	5000-10000	Yes	laptop computer	smartphone			yes	yes	private wi-fi and mobile data	Everyday	yes	yes	.	.	.	Ortodox	Very good	very good	very good	very good	very good	very poor	very poor	very good	very good	very good	very good	Good	poor	very good	very good	very good	very good	very good	Good	Good	Good	Strongly Disagree	Strongly Agree	extremely likely	extremely likely
HFSUH	Male	35	>=30	Nurse		Bsc degree	Married	5-10 years	5000-10000	Yes	Desktop computer	smartphone			yes	yes	private wi-fi and mobile data	Several times a day	yes	no	.	.	.	Protestant	Good	Acceptable	Acceptable	Good	Acceptable	Acceptable	good	Acceptable	Acceptable	Good	Acceptable	Good	Acceptable	Good	poor	very poor	Acceotable	Acceptable	Good	Acceptable	Acceptable	Neutral	Agree	slightly likely	slightly unlikely
HFSUH	Male	26	<30	Health Officer		Bsc degree	Single	<5 years	5000-10000	No					yes	yes	work place	Everyday	yes	no	.	.	.	Muslim	Good	Good	Good	Good	Good	Good	good	Good	Good	Good	Good	Good	Good	Good	Acceptable	Acceptable	Good	Good	Good	Good	Good	Agree	Agree	extremely unlikely	quite unlikely
HFSUH	Female	25	<30	other, specify	Health Informatician	Diploma	Single	<5 years	>150000	Yes	smartphone	digital medical divice	Desktop computer		yes	yes	work place	Everyday	yes	yes	Health informatics	Health informatics	.	Muslim	Good	Good	Good	Acceptable	Acceptable	Good	good	Good	Good	Acceptable	Good	Good	Acceptable	Good	Good	Acceptable	Good	Good	very good	very good	very god	Agree	Neutral	slightly likely	extremely likely
HFSUH	Female	25	<30	Medical Doctor		Bsc degree	Single	<5 years	5000-10000	Yes	laptop computer	smartphone			yes	yes	private wi-fi and mobile data	Everyday	yes	yes	.	.	.	Protestant	Very good	very good	very good	very good	very good	very poor	very poor	very good	very good	very good	very good	Good	Acceptable	very good	very good	very good	very good	very good	very good	Acceptable	Acceptable	Strongly Disagree	Strongly Agree	slightly likely	slightly likely
HFSUH	Female	24	<30	Nurse		Diploma	Single	<5 years	< 5000	No					no	no			yes	no	.	.	.	Catholic	Poor	Acceptable	poor	Acceptable	poor	Acceptable	poor	poor	poor	Acceptable	poor	Acceptable	poor	poor	poor	poor	very poor	poor	Acceptable	poor	Acceptable	Disagree	Disagree	slightly unlikely	neither
HFSUH	Male	26	<30	Midwife		Diploma	Single	<5 years	< 5000	No					no	no			yes	no	.	.	.	Muslim	Poor	very poor	Acceptable	poor	Very poor	poor	very poor	poor	poor	very poor	poor	very poor	poor	poor	poor	very poor	poor	poor	poor	poor	very poor	Disagree	Strongly Disagree	slightly unlikely	quite unlikely
HFSUH	Female	34	>=30	Nurse		Diploma	Married	5-10 years	5000-10000	No					no	no			yes	no	.	.	.	Muslim	Poor	very poor	poor	poor	Very poor	poor	very poor	poor	very poor	poor	poor	poor	poor	very poor	poor	Acceptable	poor	very poor	poor	Acceptable	poor	Disagree	Disagree	slightly unlikely	quite unlikely
HFSUH	Female	36	>=30	Nurse		Bsc degree	Married	5-10 years	5000-10000	No					no	no			yes	no	.	.	.	Muslim	Acceptable	poor	very poor	poor	Acceptable	poor	very poor	poor	poor	poor	very poor	poor	poor	poor	very poor	poor	poor	poor	very poor	poor	Acceptable	Disagree	Strongly Disagree	slightly unlikely	neither
HFSUH	Male	29	<30	Pharmacist		Diploma	Married	5-10 years	< 5000	No					no	no			no	no	.	.	.	Muslim	Acceptable	poor	poor	poor	poor	poor	very poor	poor	poor	poor	very poor	poor	poor	poor	poor	poor	poor	very poor	poor	poor	poor	Neutral	Disagree	slightly likely	neither
HFSUH	Female	36	>=30	Nurse		Bsc degree	separeted or divorced	>10 years	5000-10000	No					no	no			no	no	.	.	.	Muslim	Poor	Acceptable	poor	very poor	poor	poor	poor	very poor	poor	poor	poor	very poor	poor	Acceptable	poor	poor	poor	very poor	poor	poor	poor	Neutral	Strongly Disagree	neither	slightly unlikely
HFSUH	Male	28	<30	Medical Doctor		Bsc degree	Married	<5 years	< 5000	Yes					no	no			no	yes	.	.	.	Protestant	Acceptable	poor	Acceptable	poor	Very poor	poor	poor	poor	very poor	poor	poor	poor	poor	poor	poor	Acceptable	poor	poor	very poor	poor	poor	Strongly Disagree	Strongly Disagree	slightly unlikely	slightly unlikely
HFSUH	Female	31	>=30	Pharmacist		Bsc degree	Married	5-10 years	5000-10000	No					no	no			no	yes	.	.	.	Muslim	Poor	poor	poor	very poor	poor	very poor	very poor	poor	poor	poor	poor	poor	poor	poor	poor	poor	poor	poor	poor	poor	very poor	Strongly Disagree	Disagree	slightly unlikely	neither
HFSUH	Male	24	<30	Pharmacist		Diploma	Single	<5 years	< 5000	Yes	smartphone				no	yes	work place	once a week	no	yes	.	.	.	Ortodox	Poor	poor	poor	very poor	poor	Acceptable	poor	poor	very poor	poor	very poor	poor	very poor	poor	very poor	poor	very poor	poor	Acceptable	poor	poor	Neutral	Strongly Disagree	slightly unlikely	quite unlikely
HFSUH	Male	26	<30	Health Officer		Diploma	Single	<5 years	< 5000	No					no	no			no	yes	.	.	.	Ortodox	Poor	poor	poor	poor	Acceptable	poor	poor	poor	poor	very poor	Good	Acceptable	poor	very poor	poor	very poor	poor	poor	very poor	poor	poor	Strongly Disagree	Disagree	slightly unlikely	quite likely
HFSUH	Female	25	<30	Nurse		Diploma	Single	<5 years	< 5000	No					no	no			no	yes	.	.	.	Ortodox	Poor	very poor	very poor	poor	poor	poor	very poor	poor	very poor	poor	very poor	poor	poor	very poor	Acceptable	poor	poor	poor	very poor	poor	poor	Disagree	Strongly Disagree	slightly unlikely	slightly unlikely
HFSUH	Female	37	>=30	Nurse		Bsc degree	Married	>10 years	5000-10000	No					no	no			no	yes	.	.	.	Muslim	Poor	very poor	poor	very poor	poor	very poor	poor	poor	poor	poor	Acceptable	poor	Acceptable	poor	poor	poor	poor	poor	poor	poor	poor	Agree	Neutral	slightly unlikely	neither
HFSUH	Female	30	>=30	Health Officer		Master's degree	Married	5-10 years	10000-15000	Yes	Desktop computer	laptop computer	smartphone	digital medical divice	yes	yes	private wi-fi and mobile data	Several times a day	yes	no	.	.	.	Muslim	Good	very good	Good	Acceptable	Acceptable	Acceptable	Acceptable	Acceptable	Good	very good	Good	very good	Good	Good	Acceptable	Acceptable	Good	Good	Good	Good	Good	Strongly Agree	Agree	slightly likely	quite likely
HFSUH	Male	32	>=30	Nurse		Master's degree	Married	5-10 years	10000-15000	Yes	laptop computer	smartphone			yes	yes	private wi-fi and mobile data	Several times a day	no	yes	.	.	.	Protestant	Good	very good	Good	Good	very good	Acceptable	Acceptable	Acceptable	Good	Good	very good	Good	Good	Acceptable	Acceptable	Good	very good	Good	Good	Acceptable	Acceptable	Strongly Agree	Agree	slightly likely	quite likely
HFSUH	Female	27	<30	Midwife		Diploma	Married	5-10 years	< 5000	No					yes	no			no	yes	.	.	.	Catholic	Poor	very poor	poor	poor	poor	Acceptable	poor	poor	poor	poor	poor	poor	poor	poor	poor	Good	poor	poor	poor	poor	poor	Disagree	Strongly Disagree	slightly unlikely	slightly unlikely
HFSUH	Male	31	>=30	Nurse		Bsc degree	Married	5-10 years	5000-10000	No					no	no			no	yes	.	.	.	Ortodox	Poor	poor	poor	very poor	Very poor	poor	very poor	poor	Acceptable	poor	Acceptable	very poor	poor	Acceptable	poor	poor	poor	poor	poor	poor	poor	Disagree	Neutral	slightly unlikely	quite unlikely
HFSUH	Female	23	<30	Nurse		Diploma	Single	<5 years	< 5000	No					no	no			no	yes	.	.	.	Ortodox	Poor	Acceptable	poor	very poor	poor	Acceptable	poor	very poor	poor	Acceptable	poor	poor	poor	poor	poor	poor	Acceotable	Acceptable	Acceptable	Acceptable	poor	Disagree	Disagree	neither	slightly unlikely
HFSUH	Female	26	<30	Laboratory		Diploma	Single	<5 years	< 5000	No					no	no			no	yes	.	.	.	Ortodox	Poor	Acceptable	poor	very poor	poor	Acceptable	poor	very poor	very poor	very poor	very poor	poor	poor	poor	poor	poor	Acceotable	Acceptable	Acceptable	Acceptable	Acceptable	Neutral	Neutral	slightly unlikely	slightly unlikely
HFSUH	Male	27	<30	Midwife		Bsc degree	Single	5-10 years	5000-10000	Yes	smartphone				yes	yes	work place	Everyday	no	yes	.	.	.	Ortodox	Poor	Acceptable	Good	Acceptable	Good	Good	Acceptable	Good	Good	Acceptable	Acceptable	Acceptable	Acceptable	Acceptable	poor	poor	poor	poor	poor	poor	Acceptable	Disagree	Neutral	slightly unlikely	quite unlikely
HFSUH	Male	39	>=30	Midwife		Diploma	Married	>10 years	< 5000	No					no	no			no	yes	.	.	.	Muslim	Poor	Acceptable	poor	poor	poor	very poor	poor	poor	poor	very poor	poor	very poor	poor	poor	Acceptable	poor	poor	Acceptable	poor	poor	poor	Neutral	Disagree	slightly unlikely	slightly likely
HFSUH	Male	28	<30	Nurse		Diploma	Married	5-10 years	< 5000	No					no	no			no	yes	.	.	.	Muslim	Poor	poor	poor	poor	poor	Acceptable	poor	Acceptable	poor	poor	poor	poor	poor	Acceptable	poor	poor	poor	Acceptable	poor	poor	Acceptable	Disagree	Disagree	neither	slightly unlikely
HFSUH	Female	23	<30	Midwife		Diploma	Single	<5 years	< 5000	No					yes	no			yes	yes	.	.	.	Ortodox	Poor	poor	poor	poor	poor	poor	poor	Good	poor	poor	poor	Acceptable	poor	Acceptable	poor	poor	Acceotable	Acceptable	poor	poor	poor	Agree	Agree	quite unlikely	slightly unlikely
HFSUH	Female	24	<30	Midwife		Diploma	Single	<5 years	5000-10000	Yes	smartphone				no	yes	work place	once a week	yes	yes	.	.	.	Ortodox	Poor	poor	poor	poor	Acceptable	poor	poor	Acceptable	poor	poor	poor	poor	poor	poor	poor	poor	poor	Acceptable	poor	poor	poor	Strongly Disagree	Disagree	slightly unlikely	quite unlikely
HFSUH	Female	26	<30	Medical Doctor		Bsc degree	Single	<5 years	5000-10000	No					yes	yes	private wi-fi and mobile data	Several times a day	no	yes	.	.	.	Ortodox	Good	Good	Good	Good	Good	Good	good	very good	Good	Acceptable	Good	Acceptable	Acceptable	Good	Good	Good	Good	Good	Good	Acceptable	Good	Strongly Disagree	Agree	quite likely	slightly likely
HFSUH	Female	25	<30	Nurse		Bsc degree	Single	<5 years	5000-10000	Yes	laptop computer	smartphone			yes	yes	private wi-fi and mobile data	several times a week	yes	no	.	.	.	Ortodox	Good	Acceptable	Good	Good	Good	Acceptable	Acceptable	Good	Acceptable	Acceptable	Acceptable	poor	poor	Good	Good	Acceptable	Good	poor	Acceptable	poor	Acceptable	Disagree	Agree	extremely likely	extremely likely
HFSUH	Male	28	<30	Nurse		Bsc degree	Single	5-10 years	5000-10000	No					no	yes	private wi-fi and mobile data	Several times a day	yes	no	.	.	.	Protestant	Acceptable	Acceptable	Acceptable	Acceptable	Good	Acceptable	Acceptable	Good	Acceptable	Acceptable	Acceptable	Good	Acceptable	Acceptable	Acceptable	Acceptable	poor	Acceptable	Acceptable	Acceptable	Acceptable	Neutral	Neutral	neither	neither
HFSUH	Male	27	<30	Nurse		Bsc degree	Single	<5 years	5000-10000	Yes	smartphone				yes	yes	private wi-fi and mobile data	Several times a day	no	yes	.	.	.	Muslim	Very good	Good	Good	Good	Acceptable	poor	poor	Acceptable	Acceptable	poor	poor	Acceptable	poor	Acceptable	Good	Acceptable	Acceotable	Acceptable	Acceptable	Acceptable	Acceptable	Neutral	Disagree	slightly likely	quite likely
HFSUH	Female	46	>=30	Nurse		Bsc degree	Married	>10 years	5000-10000	Yes	smartphone				no	no			yes	no	.	.	.	Muslim	Poor	Acceptable	poor	poor	poor	poor	poor	poor	poor	poor	poor	poor	poor	poor	poor	poor	poor	poor	Acceptable	Acceptable	Acceptable	Disagree	Disagree	neither	neither
HFSUH	Female	29	<30	Midwife		Bsc degree	Married	<5 years	5000-10000	Yes	laptop computer				yes	yes	private wi-fi and mobile data	Everyday	yes	no	.	.	.	Muslim	Poor	poor	poor	Acceptable	Acceptable	poor	poor	Good	Good	poor	Good	poor	Good	Good	Good	Good	Good	Good	Good	Good	Good	Strongly Disagree	Agree	quite unlikely	neither
HFSUH	Female	25	<30	Medical Doctor		Bsc degree	Single	<5 years	5000-10000	Yes	laptop computer	smartphone			no	yes	private wi-fi and mobile data	Several times a day	yes	no	.	.	.	Protestant	Good	Acceptable	very good	Good	very good	Acceptable	Acceptable	Good	Acceptable	poor	poor	very good	Acceptable	Good	Good	very good	Good	Acceptable	Good	Acceptable	Acceptable	Disagree	Strongly Agree	neither	slightly likely
HFSUH	Female	26	<30	Medical Doctor		Bsc degree	Single	<5 years	5000-10000	Yes	smartphone				no	yes	private wi-fi and mobile data	Several times a day	no	yes	.	.	.	Muslim	Very good	Good	Acceptable	Acceptable	Acceptable	very poor	very poor	Good	Acceptable	poor	very poor	Acceptable	poor	Acceptable	Acceptable	Acceptable	Acceotable	poor	poor	poor	poor	Strongly Disagree	Disagree	slightly likely	slightly likely
HFSUH	Male	26	<30	Medical Doctor		Bsc degree	Single	<5 years	5000-10000	Yes	smartphone				yes	yes	private wi-fi and mobile data	Everyday	yes	no	.	.	.	Ortodox	Good	Good	Good	Good	Acceptable	poor	poor	Good	Good	Good	poor	poor	poor	poor	very good	very good	Good	poor	Good	Good	Good	Strongly Agree	Strongly Agree	quite likely	quite likely
HFSUH	Male	26	<30	Medical Doctor		Bsc degree	Single	<5 years	5000-10000	Yes	smartphone				yes	no			no	yes	.	.	.	Protestant	Acceptable	Good	Good	Acceptable	poor	poor	poor	Acceptable	Acceptable	Acceptable	poor	Acceptable	poor	Acceptable	poor	poor	Acceotable	Acceptable	poor	poor	Acceptable	Strongly Agree	Agree	slightly unlikely	quite unlikely
HFSUH	Male	24	<30	Medical Doctor		Bsc degree	Single	<5 years	5000-10000	Yes	laptop computer	smartphone			no	yes	private wi-fi and mobile data	Everyday	no	yes	.	.	.	Protestant	Good	Acceptable	poor	Good	Good	poor	poor	Acceptable	Acceptable	poor	poor	Acceptable	poor	Acceptable	Acceptable	poor	poor	poor	poor	poor	poor	Disagree	Agree	quite unlikely	quite unlikely
HFSUH	Male	30	>=30	other, specify	Resident	Master's degree	Single	5-10 years	10000-15000	Yes	laptop computer	smartphone			yes	yes	private wi-fi and mobile data	Several times a day	yes	no	Resident	Resident	.	Protestant	Good	Good	Good	Good	Good	Good	good	Good	Good	very good	Good	Good	poor	Acceptable	Acceptable	Acceptable	Acceotable	Acceptable	Acceptable	poor	poor	Agree	Agree	quite likely	quite likely
HFSUH	Female	28	<30	Midwife		Bsc degree	Married	5-10 years	5000-10000	Yes	laptop computer				yes	yes	private wi-fi and mobile data	Everyday	no	yes	.	.	.	Muslim	Very poor	very poor	very poor	poor	Very poor	poor	poor	poor	very poor	very poor	very poor	very poor	very poor	very poor	very poor	very poor	very poor	very poor	very poor	very poor	very poor	Strongly Agree	Neutral	extremely unlikely	extremely unlikely
HFSUH	Female	29	<30	Midwife		Bsc degree	Married	<5 years	5000-10000	Yes	smartphone				yes	no			no	yes	.	.	.	Ortodox	Poor	poor	poor	Acceptable	Acceptable	poor	poor	poor	poor	poor	Acceptable	poor	Acceptable	poor	poor	poor	poor	poor	poor	Acceptable	Acceptable	Agree	Neutral	extremely likely	extremely likely
HFSUH	Female	28	<30	Midwife		Master's degree	Married	5-10 years	5000-10000	Yes	laptop computer	smartphone			yes	yes	private wi-fi and mobile data	Several times a day	yes	no	.	.	.	Ortodox	Very good	Good	Good	Good	Good	very poor	poor	Acceptable	Good	poor	poor	poor	Acceptable	Acceptable	Good	Good	Good	Good	Good	Good	Good	Agree	Agree	quite unlikely	extremely unlikely
HFSUH	Male	30	>=30	other, specify	Resident	Master's degree	Married	<5 years	10000-15000	Yes	laptop computer	smartphone			yes	yes	private wi-fi and mobile data	Several times a day	yes	no	Resident	Resident	.	Muslim	Good	Good	Good	Good	Good	Acceptable	Acceptable	very good	very good	poor	Acceptable	Good	very poor	Good	Good	Acceptable	Acceotable	Good	Acceptable	Acceptable	poor	Agree	Strongly Agree	quite likely	extremely likely
HFSUH	Male	25	<30	Midwife		Bsc degree	Single	<5 years	5000-10000	Yes	smartphone				yes	no			yes	no	.	.	.	Ortodox	Very poor	poor	very poor	poor	poor	poor	very poor	poor	poor	very poor	poor	poor	very poor	very poor	poor	poor	poor	very poor	very poor	very poor	poor	Agree	Disagree	quite likely	slightly likely
HFSUH	Female	25	<30	Medical Doctor		Bsc degree	Single	<5 years	5000-10000	Yes	smartphone				no	yes	private wi-fi and mobile data	Everyday	yes	no	.	.	.	Muslim	Good	Good	Acceptable	Acceptable	Acceptable	Acceptable	good	Good	Acceptable	Acceptable	Good	Good	Good	Good	Acceptable	Acceptable	Good	Acceptable	Acceptable	Good	Good	Neutral	Agree	quite unlikely	slightly unlikely
HFSUH	Male	40	>=30	Nurse		Master's degree	Married	5-10 years	5000-10000	Yes	digital medical divice				yes	yes	private wi-fi and mobile data	once a week	yes	no	.	.	.	Muslim	Good	very good	Good	poor	Acceptable	poor	Acceptable	poor	Acceptable	poor	Acceptable	poor	Acceptable	poor	poor	Acceptable	poor	Acceptable	poor	Acceptable	poor	Neutral	Agree	neither	slightly unlikely
HFSUH	Female	25	<30	Nurse		Bsc degree	Married	<5 years	< 5000	No					no	yes	work place	several times a week	yes	no	.	.	.	Ortodox	Acceptable	Good	Acceptable	Acceptable	Acceptable	Acceptable	Acceptable	Acceptable	Acceptable	Acceptable	Acceptable	Good	Good	Good	Good	Good	Good	Good	Acceptable	Acceptable	Acceptable	Neutral	Agree	quite unlikely	slightly unlikely
HFSUH	Male	29	<30	Nurse		Bsc degree	Married	5-10 years	5000-10000	Yes	Desktop computer	laptop computer	smartphone		yes	yes	private wi-fi and mobile data	Everyday	no	yes	.	.	.	Ortodox	Poor	poor	poor	poor	poor	poor	poor	poor	poor	poor	poor	poor	poor	poor	poor	poor	poor	poor	poor	poor	poor	Disagree	Strongly Agree	neither	neither
JGH	Female	25	<30	Medical Doctor		Bsc degree	Single	<5 years	5000-10000	Yes	smartphone	digital medical divice			no	yes	private wi-fi and mobile data	Several times a day	yes	no	.	.	.	Ortodox	Very good	very good	very good	Good	Acceptable	Good	good	Good	Good	Acceptable	Acceptable	Good	Acceptable	Acceptable	very good	very good	very good	Good	Good	Good	Good	Disagree	Agree	slightly likely	slightly likely
JGH	Female	25	<30	Medical Doctor		Bsc degree	Single	<5 years	5000-10000	Yes	laptop computer	smartphone			no	yes	work place	Everyday	yes	no	.	.	.	Ortodox	Good	Good	Good	Good	Good	Good	good	Good	Acceptable	Acceptable	Acceptable	Acceptable	Acceptable	very good	very good	Good	Good	Good	Good	Good	Acceptable	Neutral	Agree	slightly likely	quite likely
JGH	Female	20	<30	Nurse		Diploma	Single	<5 years	< 5000	Yes	laptop computer				yes	yes	private wi-fi and mobile data	several times a week	no	yes	.	.	.	Protestant	Acceptable	Good	Acceptable	Acceptable	poor	Acceptable	poor	Acceptable	poor	Acceptable	poor	Acceptable	poor	Acceptable	poor	Acceptable	poor	Acceptable	Acceptable	poor	Acceptable	Agree	Strongly Agree	slightly likely	quite likely
JGH	Female	23	<30	Nurse		Diploma	Single	<5 years	< 5000	Yes	smartphone				no	yes	private wi-fi and mobile data	Several times a day	yes	no	.	.	.	Ortodox	Acceptable	Good	very good	Good	very good	Acceptable	good	Good	Acceptable	Good	poor	Good	Good	Good	Good	very good	Good	very good	Good	Good	poor	Agree	Agree	slightly likely	slightly likely
JGH	Female	26	<30	Nurse		Diploma	Married	<5 years	< 5000	Yes	laptop computer				yes	yes	private wi-fi and mobile data	several times a week	no	yes	.	.	.	Ortodox	Acceptable	poor	Acceptable	Acceptable	poor	poor	Acceptable	poor	Acceptable	Acceptable	poor	Acceptable	poor	Acceptable	very poor	Acceptable	poor	Acceptable	Acceptable	poor	Acceptable	Strongly Agree	Agree	slightly likely	quite likely
JGH	Male	35	>=30	Nurse		Bsc degree	Married	>10 years	10000-15000	Yes	laptop computer				yes	yes	work place	Everyday	no	yes	.	.	.	Ortodox	Poor	poor	poor	poor	Very poor	very poor	very poor	very poor	very poor	poor	very poor	very poor	very poor	very poor	very poor	poor	poor	poor	poor	poor	poor	Agree	Neutral	slightly unlikely	quite unlikely
JGH	Male	30	>=30	other, specify	specialist	Bsc degree	Single	>10 years	>150000	Yes	smartphone				yes	yes	private wi-fi and mobile data	Everyday	yes	yes	Radiologist	Radiologist	.	Ortodox	Poor	poor	poor	Good	Good	very poor	poor	poor	poor	poor	Acceptable	poor	very poor	poor	poor	poor	poor	poor	Acceptable	poor	Acceptable	Disagree	Agree	quite likely	quite likely
JGH	Female	27	<30	Nurse		Bsc degree	Married	<5 years	5000-10000	Yes	Desktop computer	smartphone			no	yes	private wi-fi and mobile data	several times a week	no	no	.	.	.	Muslim	Acceptable	Acceptable	Acceptable	Good	Acceptable	poor	Acceptable	Good	Good	Acceptable	Acceptable	poor	Acceptable	Good	Good	Acceptable	Good	Acceptable	Acceptable	Acceptable	Acceptable	Disagree	Disagree	quite likely	quite likely
JGH	Female	29	<30	Pharmacist		Bsc degree	Married	5-10 years	5000-10000	Yes	smartphone				yes	yes	private wi-fi and mobile data	Several times a day	no	yes	.	.	.	Muslim	Poor	Acceptable	poor	very poor	Very poor	poor	very poor	very poor	poor	very poor	poor	very poor	poor	very poor	poor	very poor	poor	very poor	poor	poor	poor	Agree	Neutral	slightly unlikely	neither
HFSUH	Male	28	<30	Medical Doctor		Bsc degree	Single	<5 years	5000-10000	Yes	smartphone				yes	yes	private wi-fi and mobile data	Everyday	no	yes	.	.	.	Protestant	Good	Acceptable	Acceptable	Acceptable	Acceptable	Acceptable	poor	Acceptable	Acceptable	Acceptable	Acceptable	Good	Acceptable	Good	Good	poor	poor	Acceptable	Acceptable	Acceptable	poor	Disagree	Agree	quite likely	quite likely
JGH	Female	58	>=30	Nurse		Bsc degree	Married	>10 years	5000-10000	Yes	Desktop computer				yes	yes	work place	several times a week	no	yes	.	.	.	Protestant	Very poor	poor	poor	very poor	poor	poor	poor	Acceptable	poor	very poor	Acceptable	poor	very poor	very poor	very poor	poor	Acceotable	Acceptable	poor	poor	very poor	Disagree	Disagree	slightly likely	quite likely
JGH	Female	26	<30	Pharmacist		Bsc degree	Single	<5 years	5000-10000	Yes	smartphone				no	yes	private wi-fi and mobile data	Everyday	yes	no	.	.	.	Muslim	Acceptable	Acceptable	Good	Good	Good	Acceptable	Acceptable	Acceptable	Acceptable	Good	Good	Acceptable	poor	Good	Good	Acceptable	Acceotable	Acceptable	Acceptable	poor	Acceptable	Disagree	Disagree	quite likely	extremely likely
JGH	Male	45	>=30	Nurse		Bsc degree	Married	>10 years	5000-10000	Yes	smartphone				yes	yes	work place	Everyday	no	yes	.	.	.	Ortodox	Very poor	very poor	very poor	very poor	Very poor	very poor	very poor	very poor	very poor	very poor	very poor	very poor	very poor	very poor	very poor	very poor	very poor	very poor	very poor	very poor	very poor	Agree	Agree	extremely likely	extremely likely
JGH	Male	26	<30	Medical Doctor		Bsc degree	Single	<5 years	5000-10000	Yes	laptop computer	smartphone			yes	yes	work place	several times a week	no	yes	.	.	.	Muslim	Good	Good	Good	Acceptable	Good	very poor	very poor	Acceptable	Acceptable	Acceptable	Acceptable	Acceptable	Acceptable	Acceptable	Good	Good	Acceotable	poor	poor	poor	Acceptable	Disagree	Agree	quite likely	quite likely
JGH	Male	34	>=30	Medical Doctor		Bsc degree	Married	5-10 years	10000-15000	Yes	smartphone				yes	yes	private wi-fi and mobile data	Several times a day	no	yes	.	.	.	Muslim	Good	poor	poor	Good	Acceptable	poor	poor	Good	Acceptable	very poor	Good	Good	Acceptable	poor	Good	Acceptable	very poor	poor	Acceptable	Good	Acceptable	Strongly Disagree	Disagree	quite likely	neither
JGH	Male	27	<30	Health Officer		Bsc degree	Single	<5 years	< 5000	Yes	smartphone				no	yes	private wi-fi and mobile data	Everyday	yes	no	.	.	.	Muslim	Good	very good	very good	Good	Good	very good	good	Good	very good	very good	Good	Acceptable	Acceptable	Good	Good	Acceptable	Good	Good	Good	Good	Acceptable	Strongly Agree	Neutral	slightly likely	quite likely
JGH	Male	35	>=30	Laboratory		Diploma	Single	>10 years	< 5000	Yes	laptop computer				yes	no			no	no	.	.	.	Ortodox	Very poor	very poor	very poor	Acceptable	Very poor	very poor	very poor	poor	poor	poor	poor	poor	poor	Acceptable	Acceptable	Acceptable	Acceotable	poor	poor	poor	poor	Strongly Disagree	Strongly Disagree	extremely unlikely	extremely unlikely
JGH	Male	26	<30	Medical Doctor		Bsc degree	Single	<5 years	5000-10000	Yes	laptop computer	smartphone			no	yes	private wi-fi and mobile data	Several times a day	yes	no	.	.	.	Muslim	Good	Good	Good	Good	Good	poor	good	Good	Good	Good	Good	Acceptable	poor	Good	Good	Acceptable	Good	Good	Good	Good	Good	Neutral	Strongly Agree	quite unlikely	slightly likely
JGH	Female	25	<30	Medical Doctor		Bsc degree	Single	<5 years	5000-10000	Yes	laptop computer	smartphone			no	yes	private wi-fi and mobile data	Several times a day	yes	no	.	.	.	Muslim	Very good	very good	Good	very good	very good	Good	Acceptable	very good	very good	very good	very good	very good	very good	very good	very good	very good	very good	very good	very good	Good	very god	Strongly Agree	Strongly Agree	extremely likely	extremely likely
JGH	Female	22	<30	Nurse		Bsc degree	Single	<5 years	< 5000	Yes	digital medical divice				no	yes	work place	Everyday	yes	no	.	.	.	Muslim	Good	Acceptable	Acceptable	Acceptable	Acceptable	Acceptable	good	Good	Acceptable	Acceptable	Acceptable	Acceptable	poor	Good	very good	very good	very good	Acceptable	Acceptable	Acceptable	Acceptable	Neutral	Agree	slightly unlikely	slightly likely
JGH	Male	27	<30	Medical Doctor		Master's degree	Single	<5 years	10000-15000	Yes	Desktop computer	laptop computer	smartphone		no	yes	private wi-fi and mobile data	Several times a day	yes	no	.	.	.	Ortodox	Very good	very good	very good	very good	very good	very good	very good	very good	very good	very good	very good	very good	very good	very good	very good	very good	Acceotable	very good	very good	very good	very god	Neutral	Strongly Agree	extremely likely	extremely likely
JGH	Male	37	>=30	Laboratory		Bsc degree	Married	>10 years	5000-10000	No					yes	no			no	yes	.	.	.	Muslim	Very poor	very poor	very poor	very poor	Very poor	very poor	very poor	very poor	very poor	very poor	very poor	very poor	very poor	very poor	very poor	very poor	very poor	very poor	very poor	very poor	very poor	Strongly Agree	Strongly Agree	slightly likely	slightly likely
JGH	Male	28	<30	Medical Doctor		Bsc degree	Single	<5 years	10000-15000	Yes	smartphone				no	yes	work place	Several times a day	yes	no	.	.	.	Muslim	Very good	Good	Good	Acceptable	Acceptable	Good	good	Acceptable	Acceptable	Acceptable	Good	Acceptable	Acceptable	Good	Good	Good	Good	Acceptable	Acceptable	Acceptable	Good	Agree	Agree	quite likely	quite likely
JGH	Male	25	<30	Health Officer		Bsc degree	Single	<5 years	5000-10000	Yes	Desktop computer				no	yes	private wi-fi and mobile data	several times a week	yes	no	.	.	.	Ortodox	Good	Good	Good	Acceptable	Good	poor	poor	Good	Good	Acceptable	Acceptable	poor	Acceptable	Acceptable	Acceptable	Acceptable	Acceotable	Acceptable	Good	Acceptable	Good	Neutral	Agree	quite likely	quite likely
JGH	Male	50	>=30	Laboratory		Master's degree	Married	>10 years	< 5000	Yes	digital medical divice				no	yes	private wi-fi and mobile data	once a week	yes	no	.	.	.	Ortodox	Good	Good	Good	Acceptable	Acceptable	poor	Acceptable	poor	Acceptable	Acceptable	Acceptable	Acceptable	Acceptable	poor	Acceptable	Acceptable	Acceotable	Acceptable	Good	Good	Good	Agree	Strongly Disagree	extremely likely	extremely likely
JGH	Male	30	>=30	Medical Doctor		Bsc degree	Married	<5 years	10000-15000	Yes	Desktop computer	laptop computer	smartphone		no	yes	private wi-fi and mobile data	Several times a day	yes	no	.	.	.	Ortodox	Very good	very good	very good	very good	very good	very good	very good	very good	very good	very good	very good	very good	very good	very good	very good	very good	very good	very good	very good	very good	very god	Strongly Agree	Strongly Agree	extremely likely	extremely likely
JGH	Male	38	>=30	Health Officer		Bsc degree	Married	<5 years	5000-10000	No					yes	yes	Internet cafe	Several times a day	no	no	.	.	.	Muslim	Very poor	poor	very poor	poor	Very poor	poor	poor	poor	poor	very poor	poor	poor	poor	very poor	Good	Good	Acceotable	very good	very poor	very poor	poor	Disagree	Disagree	extremely unlikely	quite likely
JGH	Female	27	<30	Pharmacist		Bsc degree	Married	<5 years	5000-10000	Yes	smartphone				yes	yes	private wi-fi and mobile data	Everyday	no	no	.	.	.	Muslim	Poor	Acceptable	Acceptable	poor	Acceptable	Acceptable	poor	Acceptable	Acceptable	poor	Acceptable	poor	Acceptable	poor	Good	Acceptable	Good	Acceptable	Acceptable	Acceptable	Acceptable	Strongly Agree	Strongly Disagree	slightly unlikely	quite unlikely
JGH	Female	40	>=30	Pharmacist		Bsc degree	Married	>10 years	5000-10000	No					yes	yes	work place	Everyday	no	no	.	.	.	Ortodox	Very poor	very poor	very poor	very poor	poor	very poor	poor	very poor	poor	poor	very poor	poor	poor	Good	poor	very poor	poor	poor	Good	Good	Good	Agree	Disagree	quite unlikely	extremely unlikely
JGH	Male	24	<30	Laboratory		Diploma	Single	<5 years	5000-10000	Yes	smartphone				yes	yes	private wi-fi and mobile data	Everyday	no	no	.	.	.	Muslim	Poor	Acceptable	Acceptable	Acceptable	Good	poor	poor	poor	poor	Good	Acceptable	Acceptable	Acceptable	Acceptable	Acceptable	Acceptable	Acceotable	Acceptable	Good	Good	Good	Disagree	Disagree	quite likely	quite likely
JGH	Female	27	<30	Laboratory		Bsc degree	Married	<5 years	5000-10000	Yes	Desktop computer				no	yes	private wi-fi and mobile data	Several times a day	yes	no	.	.	.	Muslim	Good	very good	Acceptable	Good	poor	Acceptable	good	Good	Acceptable	Acceptable	Good	Acceptable	Good	Acceptable	Good	Good	Good	Good	Good	Acceptable	Good	Disagree	Disagree	neither	slightly likely
JGH	Female	28	<30	Midwife		Bsc degree	Single	<5 years	5000-10000	Yes	smartphone				yes	yes	private wi-fi and mobile data	Several times a day	yes	no	.	.	.	Ortodox	Poor	Acceptable	Acceptable	Good	Acceptable	Acceptable	Acceptable	Good	very poor	very poor	very poor	very poor	very poor	Good	Good	Good	Acceotable	very poor	Good	Good	very poor	Disagree	Disagree	quite unlikely	extremely unlikely
JGH	Male	24	<30	Nurse		Diploma	Married	<5 years	< 5000	Yes	smartphone				yes	yes	private wi-fi and mobile data	Several times a day	no	no	.	.	.	Muslim	Acceptable	Acceptable	poor	very poor	poor	very poor	very poor	poor	poor	very poor	very poor	very poor	poor	poor	poor	poor	poor	poor	poor	poor	poor	Disagree	Disagree	quite unlikely	slightly unlikely
JGH	Female	30	>=30	Nurse		Diploma	Married	<5 years	< 5000	Yes	Desktop computer				yes	yes	private wi-fi and mobile data	Everyday	no	no	.	.	.	Ortodox	Poor	very poor	poor	poor	poor	poor	very poor	very poor	very poor	poor	poor	poor	very poor	poor	very poor	poor	Acceotable	very poor	very poor	very poor	very poor	Disagree	Neutral	quite unlikely	extremely unlikely
JGH	Male	21	<30	Nurse		Bsc degree	Single	<5 years	< 5000	Yes	Desktop computer	laptop computer	smartphone		yes	yes	private wi-fi and mobile data	Everyday	no	no	.	.	.	Muslim	Acceptable	Acceptable	Acceptable	Acceptable	Acceptable	poor	Acceptable	Good	Good	Good	Acceptable	Acceptable	Acceptable	Acceptable	poor	poor	poor	poor	poor	very poor	very poor	Agree	Neutral	slightly likely	quite unlikely
JGH	Female	32	>=30	Midwife		Bsc degree	Married	>10 years	5000-10000	Yes	Desktop computer				yes	yes	work place	Everyday	no	no	.	.	.	Muslim	Very poor	poor	poor	poor	poor	Acceptable	poor	Acceptable	Acceptable	poor	Acceptable	poor	poor	poor	poor	poor	poor	poor	Acceptable	poor	poor	Agree	Agree	slightly likely	slightly likely
JGH	Male	26	<30	Medical Doctor		Bsc degree	Single	<5 years	5000-10000	Yes	smartphone				yes	yes	private wi-fi and mobile data	Everyday	no	no	.	.	.	Muslim	Acceptable	Acceptable	Acceptable	Acceptable	Acceptable	poor	Acceptable	Acceptable	Acceptable	poor	poor	Acceptable	very poor	Acceptable	Acceptable	Acceptable	Acceotable	poor	Acceptable	Acceptable	Acceptable	Disagree	Strongly Agree	quite likely	quite likely
JGH	Female	31	>=30	Nurse		Bsc degree	Married	5-10 years	5000-10000	Yes	Desktop computer				no	yes	work place	once a week	yes	yes	.	.	.	Muslim	Good	Good	Good	very good	very good	poor	poor	Good	Acceptable	very poor	Good	Acceptable	poor	Good	very good	very poor	very poor	poor	Acceptable	Good	Good	Agree	Neutral	extremely likely	quite likely
JGH	Female	25	<30	Nurse		Diploma	Married	<5 years	< 5000	Yes	smartphone				no	yes	private wi-fi and mobile data	Several times a day	yes	yes	.	.	.	Muslim	Very good	Good	very good	Good	Good	Good	good	very good	very good	very good	Good	Good	Good	very good	Good	Good	Good	Good	Good	very good	Good	Neutral	Neutral	quite unlikely	quite likely
JGH	Female	35	>=30	Pharmacist		Diploma	Married	>10 years	5000-10000	Yes	laptop computer				yes	yes	private wi-fi and mobile data	several times a week	no	no	.	.	.	Muslim	Poor	poor	Acceptable	Acceptable	poor	poor	poor	poor	poor	poor	poor	poor	poor	poor	Acceptable	Acceptable	Acceotable	poor	poor	poor	poor	Neutral	Neutral	slightly likely	slightly likely
JGH	Female	48	>=30	Nurse		Bsc degree	Married	>10 years	10000-15000	Yes	Desktop computer	digital medical divice			no	yes	work place	Several times a day	yes	yes	.	.	.	Ortodox	Very good	very good	Good	Good	Good	Good	good	Good	Good	Good	Good	Good	Good	poor	Good	poor	poor	Good	Good	Good	poor	Agree	Agree	quite likely	quite likely
JGH	Female	35	>=30	Nurse		Bsc degree	Married	>10 years	5000-10000	Yes	Desktop computer				no	yes	work place	once a week	yes	yes	.	.	.	Ortodox	Very good	Good	Good	Good	Good	Good	good	Good	Good	Good	Good	Good	Good	poor	Good	poor	poor	Good	Good	Good	poor	Agree	Strongly Agree	quite likely	quite likely
JGH	Female	21	<30	Nurse		Diploma	Single	<5 years	< 5000	Yes	smartphone				no	yes	private wi-fi and mobile data	Several times a day	yes	no	.	.	.	Muslim	Very good	Good	very poor	Good	Good	Good	good	Good	very good	very good	Good	Good	Good	very good	Good	Good	Good	Good	very good	very good	Good	Strongly Disagree	Disagree	extremely likely	quite likely
JGH	Female	41	>=30	Pharmacist		Bsc degree	Married	>10 years	5000-10000	Yes	smartphone				no	yes	private wi-fi and mobile data	once a week	yes	no	.	.	.	Ortodox	Good	Good	very good	Good	very good	Good	very good	Good	very good	Good	very good	Good	Good	Good	Good	Good	Good	Good	poor	poor	poor	Neutral	Neutral	slightly likely	slightly likely
JGH	Female	25	<30	Midwife		Bsc degree	Married	<5 years	5000-10000	Yes	smartphone				yes	yes	work place	several times a week	no	no	.	.	.	Muslim	Poor	poor	Acceptable	poor	poor	Acceptable	poor	Good	Acceptable	poor	very good	Good	Acceptable	poor	poor	Acceptable	poor	poor	poor	very poor	poor	Neutral	Agree	neither	slightly likely
JGH	Female	34	>=30	Pharmacist		Bsc degree	separeted or divorced	5-10 years	5000-10000	No					yes	no			no	no	.	.	.	Catholic	Poor	very poor	poor	Acceptable	poor	very poor	poor	Acceptable	poor	poor	poor	poor	Acceptable	poor	poor	poor	poor	Acceptable	poor	very poor	poor	Disagree	Neutral	neither	neither
JGH	Female	23	<30	Laboratory		Diploma	Single	<5 years	< 5000	No					yes	no			no	no	.	.	.	Ortodox	Poor	Acceptable	poor	poor	Acceptable	poor	very poor	poor	Acceptable	poor	poor	poor	poor	poor	Acceptable	poor	poor	poor	poor	poor	Acceptable	Disagree	Disagree	slightly unlikely	quite unlikely
JGH	Female	34	>=30	Midwife		Bsc degree	Married	5-10 years	5000-10000	Yes	smartphone				yes	yes	Internet cafe	once a week	no	no	.	.	.	Catholic	Poor	Acceptable	poor	very poor	poor	Acceptable	poor	Acceptable	poor	Acceptable	poor	Good	Acceptable	poor	Acceptable	Good	Acceotable	poor	Good	Acceptable	poor	Neutral	Disagree	neither	slightly unlikely
JGH	Female	31	>=30	Nurse		Bsc degree	Married	5-10 years	5000-10000	Yes	smartphone				yes	yes	work place	several times a week	no	no	.	.	.	Ortodox	Very poor	poor	poor	very poor	poor	very poor	very poor	very poor	very poor	very poor	very poor	very poor	very poor	poor	very poor	very poor	very poor	very poor	very poor	poor	very poor	Disagree	Disagree	neither	slightly unlikely
JGH	Male	27	<30	Health Officer		Bsc degree	Married	5-10 years	5000-10000	Yes	smartphone				yes	yes	work place	Everyday	no	no	.	.	.	Ortodox	Poor	very poor	poor	very poor	Very poor	very poor	very poor	poor	Acceptable	Good	Acceptable	poor	poor	very poor	very poor	poor	very poor	very poor	poor	very poor	very poor	Disagree	Strongly Disagree	slightly unlikely	quite unlikely
JGH	Female	32	>=30	Nurse		Bsc degree	Married	5-10 years	5000-10000	Yes	smartphone				yes	yes	Internet cafe	several times a week	no	no	.	.	.	Muslim	Poor	Acceptable	Good	Acceptable	poor	Acceptable	poor	Acceptable	Acceptable	poor	poor	poor	Acceptable	poor	poor	poor	poor	Acceptable	poor	Acceptable	poor	Neutral	Strongly Disagree	slightly unlikely	quite unlikely
JGH	Female	23	<30	Midwife		Diploma	Single	<5 years	5000-10000	No					yes	no			no	no	.	.	.	Protestant	Poor	poor	poor	poor	Very poor	poor	poor	poor	poor	poor	poor	poor	poor	poor	poor	very poor	very poor	very poor	poor	poor	very poor	Strongly Disagree	Strongly Disagree	neither	neither
JGH	Female	28	<30	Laboratory		Bsc degree	Married	5-10 years	5000-10000	No					yes	no			no	no	.	.	.	Muslim	Very poor	poor	very poor	poor	poor	poor	poor	poor	poor	poor	very poor	poor	poor	very poor	poor	very poor	poor	very poor	poor	very poor	poor	Strongly Disagree	Strongly Disagree	slightly unlikely	quite unlikely
JGH	Female	29	<30	Nurse		Diploma	Married	5-10 years	5000-10000	No					yes	no			no	no	.	.	.	Ortodox	Poor	very poor	very poor	poor	Very poor	poor	poor	poor	poor	poor	very poor	poor	poor	very poor	very poor	poor	Acceotable	poor	poor	poor	very poor	Disagree	Strongly Disagree	slightly unlikely	quite unlikely
JGH	Male	36	>=30	other, specify	specialist	Master's degree	Married	5-10 years	5000-10000	Yes	Desktop computer	laptop computer	smartphone	digital medical divice	no	yes	private wi-fi and mobile data	Several times a day	yes	no	Specialist	Specialist	.	Protestant	Good	very good	Good	Acceptable	Good	very good	good	Good	Good	Acceptable	Good	very good	Good	Acceptable	Good	very good	Good	Acceptable	Good	very good	very god	Neutral	Agree	slightly likely	quite likely
JGH	Male	35	>=30	other, specify	specialist	Master's degree	Married	5-10 years	>150000	Yes	laptop computer	smartphone	digital medical divice		no	yes	private wi-fi and mobile data	Several times a day	yes	no	Specialist	Specialist	.	Muslim	Good	very good	Good	Acceptable	Good	very good	good	Acceptable	Good	Good	Good	Good	Good	Good	very good	Good	Good	Acceptable	Good	Good	Acceptable	Strongly Agree	Agree	quite likely	extremely likely
JGH	Female	27	<30	Nurse		Diploma	Married	5-10 years	< 5000	No					yes	no			no	no	.	.	.	Ortodox	Poor	Acceptable	poor	very poor	poor	Acceptable	poor	very poor	poor	Acceptable	poor	very poor	Acceptable	poor	Acceptable	poor	very poor	poor	poor	poor	very poor	Agree	Strongly Disagree	neither	quite unlikely
JGH	Female	23	<30	Nurse		Diploma	Single	<5 years	< 5000	Yes	smartphone				yes	yes	work place	Several times a day	no	no	.	.	.	Ortodox	Poor	very poor	poor	Acceptable	poor	very poor	poor	Acceptable	poor	very poor	poor	Acceptable	poor	very poor	poor	Acceptable	poor	very poor	poor	Acceptable	poor	Neutral	Disagree	neither	slightly unlikely
JGH	Male	26	<30	Health Officer		Bsc degree	Married	<5 years	5000-10000	Yes	smartphone				yes	yes	work place	several times a week	no	no	.	.	.	Muslim	Poor	Acceptable	poor	poor	poor	poor	poor	very poor	very poor	poor	poor	very poor	poor	poor	Acceptable	very poor	Acceotable	very poor	very poor	Acceptable	very poor	Strongly Disagree	Disagree	slightly unlikely	slightly likely
JGH	Female	27	<30	Laboratory		Diploma	Married	<5 years	< 5000	No					yes	no			no	no	.	.	.	Muslim	Poor	poor	poor	poor	Very poor	poor	very poor	poor	poor	poor	poor	very poor	very poor	poor	poor	very poor	poor	poor	poor	poor	Acceptable	Disagree	Disagree	slightly unlikely	quite unlikely
JGH	Female	46	>=30	Nurse		Bsc degree	separeted or divorced	>10 years	10000-15000	No					yes	no			no	yes	.	.	.	Muslim	Poor	very poor	poor	poor	Very poor	poor	poor	poor	poor	Acceptable	Acceptable	poor	Acceptable	poor	poor	poor	poor	poor	Acceptable	poor	Acceptable	Disagree	Strongly Disagree	slightly unlikely	quite unlikely
JGH	Female	30	>=30	Nurse		Bsc degree	Married	5-10 years	5000-10000	Yes	smartphone				yes	yes	work place	several times a week	no	no	.	.	.	Ortodox	Acceptable	poor	poor	poor	poor	poor	poor	poor	very poor	poor	poor	poor	Acceptable	poor	poor	poor	poor	poor	poor	poor	Acceptable	Disagree	Disagree	neither	quite unlikely
JGH	Female	25	<30	Midwife		Diploma	Married	<5 years	< 5000	No					yes	no			no	yes	.	.	.	Protestant	Poor	poor	poor	poor	poor	poor	Acceptable	poor	poor	poor	poor	poor	poor	poor	very poor	Acceptable	very poor	Acceptable	poor	poor	poor	Disagree	Strongly Disagree	slightly likely	slightly unlikely
JGH	Male	26	<30	Nurse		Diploma	Married	<5 years	< 5000	No					yes	no			no	no	.	.	.	Catholic	Poor	poor	poor	very poor	poor	poor	very poor	poor	very poor	poor	poor	poor	very poor	poor	very poor	very poor	poor	very poor	poor	poor	poor	Strongly Disagree	Disagree	slightly unlikely	quite unlikely
JGH	Female	38	>=30	Laboratory		Diploma	Married	5-10 years	5000-10000	No					yes	no			no	no	.	.	.	Ortodox	Poor	Acceptable	poor	very poor	Very poor	poor	very poor	very poor	very poor	very poor	poor	poor	poor	very poor	very poor	poor	poor	very poor	very poor	poor	poor	Disagree	Disagree	slightly unlikely	quite unlikely
JGH	Male	24	<30	Pharmacist		Diploma	Married	<5 years	< 5000	No					yes	no			no	no	.	.	.	Protestant	Poor	very poor	poor	poor	poor	poor	poor	poor	poor	poor	poor	poor	poor	poor	poor	very poor	poor	very poor	poor	very poor	poor	Disagree	Disagree	slightly likely	slightly likely
JGH	Male	26	<30	Midwife		Diploma	Married	<5 years	< 5000	No					yes	no			no	yes	.	.	.	Ortodox	Very poor	poor	very poor	poor	poor	poor	very poor	very poor	poor	very poor	poor	poor	poor	poor	poor	very poor	poor	poor	poor	poor	very poor	Neutral	Disagree	slightly likely	slightly unlikely
JGH	Male	26	<30	Nurse		Diploma	Single	<5 years	< 5000	No					yes	no			no	yes	.	.	.	Protestant	Poor	poor	poor	very poor	Very poor	poor	poor	very poor	very poor	very poor	poor	poor	poor	very poor	poor	poor	very poor	very poor	very poor	very poor	poor	Strongly Disagree	Disagree	slightly unlikely	slightly unlikely
JGH	Female	35	>=30	Nurse		Bsc degree	Married	>10 years	5000-10000	No					yes	no			no	yes	.	.	.	Catholic	Poor	Acceptable	poor	very poor	poor	Acceptable	poor	very poor	poor	Acceptable	poor	poor	poor	very poor	very poor	poor	poor	poor	poor	poor	Acceptable	Strongly Disagree	Agree	slightly unlikely	quite unlikely
JGH	Female	27	<30	Nurse		Bsc degree	Married	<5 years	5000-10000	Yes	smartphone				yes	yes	work place	several times a week	no	yes	.	.	.	Ortodox	Poor	very poor	very poor	poor	poor	very poor	poor	very poor	very poor	poor	very poor	very poor	poor	Acceptable	very poor	poor	Acceotable	very poor	poor	very poor	poor	Strongly Disagree	Strongly Disagree	slightly unlikely	quite unlikely
JGH	Female	45	>=30	Nurse		Bsc degree	separeted or divorced	>10 years	5000-10000	No					yes	no			no	yes	.	.	.	Catholic	Poor	Acceptable	poor	very poor	poor	Acceptable	poor	very poor	poor	Acceptable	poor	poor	very poor	Acceptable	poor	very poor	poor	Acceptable	poor	very poor	poor	Disagree	Strongly Disagree	slightly unlikely	quite unlikely
JGH	Male	26	<30	Pharmacist		Diploma	Single	<5 years	< 5000	No					yes	no			no	yes	.	.	.	Protestant	Poor	Acceptable	poor	very poor	Very poor	very poor	poor	Acceptable	poor	very poor	very poor	very poor	poor	Acceptable	poor	Acceptable	poor	poor	poor	poor	Acceptable	Strongly Disagree	Disagree	slightly unlikely	quite unlikely
JGH	Female	45	>=30	Midwife		Bsc degree	Married	<5 years	5000-10000	No					yes	no			yes	yes	.	.	.	Protestant	Poor	Acceptable	poor	very poor	poor	Acceptable	poor	very poor	poor	Acceptable	poor	very poor	poor	poor	poor	poor	poor	poor	poor	poor	very poor	Strongly Disagree	Neutral	slightly unlikely	slightly likely
JGH	Male	26	<30	Laboratory		Diploma	Single	<5 years	< 5000	No					yes	no			no	yes	.	.	.	Protestant	Poor	Acceptable	poor	very poor	Very poor	poor	poor	very poor	very poor	poor	very poor	poor	poor	very poor	poor	very poor	very good	poor	poor	very poor	poor	Disagree	Neutral	slightly unlikely	slightly unlikely
JGH	Male	28	<30	Midwife		Bsc degree	Married	5-10 years	5000-10000	Yes	smartphone				yes	no			no	yes	.	.	.	Ortodox	Poor	poor	poor	very poor	Acceptable	poor	poor	Acceptable	Acceptable	Acceptable	poor	very poor	very poor	very poor	poor	very poor	poor	poor	Acceptable	poor	poor	Neutral	Strongly Disagree	slightly unlikely	neither
JGH	Male	32	>=30	Nurse		Master's degree	Married	5-10 years	5000-10000	Yes	laptop computer	smartphone			no	yes	private wi-fi and mobile data	Several times a day	yes	yes	.	.	.	Protestant	Good	Good	very good	Good	Good	Good	very good	Acceptable	Good	Acceptable	Good	very good	Good	very good	Good	Good	Good	very good	Good	very good	Good	Agree	Neutral	slightly likely	quite likely
JGH	Male	34	>=30	Pharmacist		Master's degree	Married	5-10 years	5000-10000	Yes	laptop computer	smartphone	digital medical divice		no	yes	private wi-fi and mobile data	Several times a day	yes	yes	.	.	.	Protestant	Good	very good	Good	Good	very good	Good	very good	Good	Good	Acceptable	Good	very good	Good	very good	Good	very good	Good	very good	Good	very good	Good	Neutral	Agree	slightly likely	quite likely
JGH	Female	22	<30	Nurse		Diploma	Single	<5 years	< 5000	No					yes	no			no	yes	.	.	.	Ortodox	Poor	very poor	poor	Acceptable	poor	very poor	poor	Acceptable	poor	very poor	poor	Acceptable	poor	very poor	Acceptable	poor	very poor	poor	poor	very poor	poor	Neutral	Disagree	slightly likely	quite likely
JGH	Female	27	<30	Nurse		Diploma	Single	<5 years	< 5000	No					yes	no			no	yes	.	.	.	Muslim	Poor	poor	Acceptable	poor	poor	poor	poor	poor	poor	very poor	poor	Acceptable	poor	poor	very poor	very poor	Good	very poor	very poor	poor	very poor	Disagree	Disagree	slightly unlikely	neither
JGH	Female	23	<30	Nurse		Diploma	Single	<5 years	< 5000	Yes	smartphone				yes	yes	work place	Several times a day	no	yes	.	.	.	Ortodox	Poor	Acceptable	poor	poor	poor	Acceptable	Acceptable	poor	Acceptable	poor	poor	poor	poor	poor	poor	poor	poor	poor	poor	poor	poor	Strongly Disagree	Strongly Disagree	slightly unlikely	extremely unlikely
JGH	Female	27	<30	Midwife		Diploma	Married	5-10 years	< 5000	No					yes	no			no	yes	.	.	.	Protestant	Poor	poor	very poor	poor	poor	poor	poor	poor	poor	poor	very poor	poor	poor	poor	poor	poor	poor	Acceptable	poor	poor	poor	Disagree	Strongly Disagree	slightly likely	slightly unlikely
JGH	Male	30	>=30	Health Officer		Diploma	Married	5-10 years	< 5000	No					yes	no			no	yes	.	.	.	Protestant	Poor	Acceptable	poor	poor	poor	Acceptable	poor	poor	very poor	poor	poor	very poor	poor	poor	poor	very poor	poor	very poor	poor	poor	poor	Disagree	Strongly Disagree	slightly unlikely	quite unlikely
JGH	Male	24	<30	Nurse		Diploma	Single	<5 years	< 5000	No					yes	no			no	no	.	.	.	Ortodox	Poor	Acceptable	poor	very poor	Very poor	very poor	very poor	very poor	poor	Acceptable	poor	Acceptable	poor	Acceptable	Acceptable	poor	Acceotable	poor	Acceptable	poor	Acceptable	Neutral	Agree	slightly unlikely	quite unlikely
JGH	Male	32	>=30	Pharmacist		Diploma	Married	5-10 years	5000-10000	No					yes	no			no	yes	.	.	.	Muslim	Poor	very poor	poor	poor	poor	very poor	poor	very poor	Acceptable	very poor	poor	poor	poor	very poor	poor	poor	Acceotable	very poor	poor	very poor	poor	Strongly Disagree	Strongly Disagree	slightly likely	quite unlikely
JGH	Male	35	>=30	Laboratory		Diploma	Married	5-10 years	5000-10000	No					yes	no			no	no	.	.	.	Protestant	Poor	poor	poor	very poor	poor	very poor	very poor	poor	very poor	poor	poor	poor	poor	very poor	poor	poor	very poor	poor	Acceptable	poor	very poor	Agree	Disagree	neither	slightly unlikely
JGH	Female	32	>=30	Nurse		Diploma	Married	5-10 years	5000-10000	No					yes	no			no	no	.	.	.	Ortodox	Poor	Acceptable	poor	very poor	poor	Acceptable	poor	very poor	poor	poor	poor	poor	poor	poor	poor	poor	poor	poor	very poor	poor	poor	Neutral	Strongly Disagree	slightly unlikely	slightly unlikely
JGH	Male	35	>=30	Laboratory		Bsc degree	Single	5-10 years	5000-10000	No					yes	no			no	yes	.	.	.	Protestant	Poor	poor	poor	Acceptable	Acceptable	poor	poor	Acceptable	poor	Acceptable	Acceptable	Acceptable	Acceptable	Acceptable	very poor	poor	poor	poor	poor	poor	poor	Strongly Disagree	Neutral	slightly unlikely	quite unlikely
JGH	Female	36	>=30	Midwife		Bsc degree	Married	>10 years	5000-10000	No					yes	no			no	no	.	.	.	Muslim	Poor	very poor	poor	very poor	poor	very poor	poor	poor	poor	very poor	poor	poor	very poor	poor	very poor	poor	very poor	Acceptable	poor	Acceptable	poor	Strongly Disagree	Disagree	slightly likely	slightly unlikely
JGH	Female	26	<30	Midwife		Diploma	Single	<5 years	< 5000	No					yes	no			no	yes	.	.	.	Muslim	Poor	poor	very poor	poor	Very poor	poor	poor	poor	very poor	poor	very poor	poor	very poor	poor	Acceptable	poor	poor	poor	poor	poor	very poor	Disagree	Disagree	slightly unlikely	quite unlikely
JGH	Female	30	>=30	Nurse		Bsc degree	Married	<5 years	< 5000	Yes	Desktop computer				no	yes	private wi-fi and mobile data	several times a week	no	no	.	.	.	Muslim	Acceptable	Acceptable	Acceptable	Good	Acceptable	poor	Acceptable	Good	Good	Acceptable	Acceptable	poor	Acceptable	Good	Good	Acceptable	Good	Acceptable	Acceptable	Acceptable	Acceptable	Disagree	Disagree	quite likely	quite likely
JGH	Male	29	<30	Nurse		Bsc degree	Married	<5 years	5000-10000	Yes	smartphone				no	yes	private wi-fi and mobile data	several times a week	no	yes	.	.	.	Muslim	Acceptable	Acceptable	Acceptable	Good	Acceptable	poor	Acceptable	Good	Good	Acceptable	Acceptable	poor	Acceptable	Good	Good	Acceptable	Good	Acceptable	Acceptable	Acceptable	Acceptable	Disagree	Disagree	quite likely	quite likely
JGH	Female	26	<30	Midwife		Diploma	Single	<5 years	< 5000	Yes	Desktop computer				yes	yes	work place	several times a week	no	no	.	.	.	Muslim	Acceptable	Acceptable	Acceptable	Good	Acceptable	poor	Acceptable	Good	Good	Acceptable	Acceptable	poor	Acceptable	Acceptable	poor	Acceptable	Acceotable	poor	Acceptable	Acceptable	Acceptable	Disagree	Disagree	quite likely	quite likely
JGH	Female	28	<30	Nurse		Bsc degree	Single	<5 years	5000-10000	Yes	smartphone				no	yes	work place	several times a week	yes	yes	.	.	.	Muslim	Acceptable	Acceptable	Acceptable	Good	Acceptable	poor	Acceptable	Good	Good	Acceptable	Acceptable	poor	Acceptable	Good	Good	Acceptable	Good	Acceptable	Acceptable	Acceptable	Acceptable	Disagree	Agree	quite likely	quite likely
JGH	Male	33	>=30	Health Officer		Bsc degree	Single	<5 years	5000-10000	Yes	smartphone				yes	yes	private wi-fi and mobile data	Everyday	no	yes	.	.	.	Ortodox	Poor	poor	poor	Acceptable	Acceptable	very poor	poor	poor	poor	poor	Acceptable	poor	very poor	poor	poor	poor	poor	poor	poor	very poor	poor	Neutral	Agree	quite likely	quite likely
JGH	Female	25	<30	Midwife		Diploma	Single	<5 years	< 5000	Yes	smartphone				yes	yes	private wi-fi and mobile data	Everyday	no	no	.	.	.	Ortodox	Poor	poor	poor	Acceptable	Acceptable	very poor	poor	poor	poor	Acceptable	poor	very poor	poor	poor	poor	poor	poor	poor	poor	very poor	poor	Disagree	Agree	quite likely	quite likely
JGH	Female	23	<30	Nurse		Diploma	Single	<5 years	< 5000	No					yes	no			yes	yes	.	.	.	Ortodox	Poor	very poor	poor	very poor	Very poor	poor	poor	poor	very poor	poor	Acceptable	very poor	poor	poor	poor	poor	poor	poor	poor	poor	poor	Disagree	Neutral	slightly unlikely	neither
JGH	Female	29	<30	Laboratory		Bsc degree	Married	5-10 years	5000-10000	Yes	smartphone				yes	yes	work place	Everyday	yes	yes	.	.	.	Catholic	Acceptable	Acceptable	poor	poor	poor	poor	Acceptable	poor	poor	Acceptable	poor	poor	poor	Acceptable	Acceptable	Acceptable	Acceotable	Acceptable	poor	poor	Acceptable	Disagree	Neutral	neither	slightly likely
JGH	Female	23	<30	Health Officer		Bsc degree	Single	<5 years	< 5000	Yes	laptop computer	smartphone			no	yes	work place	Everyday	yes	yes	.	.	.	Ortodox	Very good	very good	poor	very good	very good	very poor	Acceptable	very good	Acceptable	very poor	Good	Acceptable	poor	very good	very good	very good	very poor	poor	Acceptable	Acceptable	very god	Neutral	Strongly Agree	quite likely	extremely likely
JGH	Female	27	<30	Nurse		Bsc degree	Married	<5 years	5000-10000	Yes	laptop computer				yes	yes	work place	Everyday	no	no	.	.	.	Protestant	Poor	poor	poor	poor	Very poor	very poor	very poor	very poor	very poor	poor	very poor	very poor	very poor	very poor	very poor	poor	poor	poor	poor	poor	poor	Agree	Neutral	slightly unlikely	quite unlikely
JGH	Male	37	>=30	Health Officer		Bsc degree	Married	<5 years	5000-10000	Yes	laptop computer				yes	yes	work place	Everyday	no	yes	.	.	.	Ortodox	Poor	poor	poor	poor	Very poor	very poor	very poor	very poor	poor	poor	poor	poor	very poor	very poor	very poor	very poor	very poor	very poor	poor	poor	poor	Disagree	Neutral	slightly unlikely	quite unlikely
JGH	Female	25	<30	Midwife		Diploma	Single	<5 years	< 5000	Yes	smartphone				no	yes	Internet cafe	Everyday	no	yes	.	.	.	Ortodox	Very poor	very poor	very poor	Acceptable	Very poor	very poor	very poor	poor	poor	poor	poor	poor	poor	Acceptable	Acceptable	Acceptable	Acceotable	poor	poor	poor	poor	Disagree	Disagree	slightly unlikely	quite unlikely
JGH	Female	29	<30	Medical Doctor		Bsc degree	Single	<5 years	5000-10000	Yes	laptop computer	smartphone			no	yes	private wi-fi and mobile data	Several times a day	yes	yes	.	.	.	Muslim	Very good	very good	very good	very good	very good	Good	very good	very good	Good	Good	Good	Good	poor	Acceptable	Acceptable	Acceptable	Acceotable	Acceptable	Acceptable	poor	Acceptable	Strongly Disagree	Strongly Agree	extremely likely	extremely likely
JGH	Female	26	<30	Medical Doctor		Bsc degree	Single	<5 years	< 5000	Yes	laptop computer	smartphone			no	yes	private wi-fi and mobile data	Several times a day	yes	no	.	.	.	Ortodox	Very good	Good	very good	Good	Acceptable	very poor	very good	Acceptable	Good	Good	Acceptable	Acceptable	very poor	Acceptable	Acceptable	Acceptable	Acceotable	Acceptable	Acceptable	poor	very poor	Neutral	Strongly Agree	quite likely	quite likely
JGH	Male	27	<30	Laboratory		Bsc degree	Single	<5 years	< 5000	Yes	smartphone				no	yes	private wi-fi and mobile data	Several times a day	yes	yes	.	.	.	Muslim	Very good	very good	very good	very good	very good	very good	very good	very good	very good	very good	very good	very good	very good	very good	very good	very good	very good	very good	very good	very good	very god	Strongly Disagree	Agree	extremely unlikely	neither
JGH	Male	25	<30	Laboratory		Bsc degree	Single	<5 years	5000-10000	Yes	Desktop computer	laptop computer	Desktop computer	Desktop computer	yes	yes	private wi-fi and mobile data	Several times a day	no	no	.	.	.	Muslim	Poor	Acceptable	poor	Acceptable	Acceptable	Acceptable	poor	Acceptable	Acceptable	Acceptable	Acceptable	poor	Good	Acceptable	poor	Good	poor	poor	Acceptable	poor	poor	Strongly Agree	Neutral	quite unlikely	neither
JGH	Female	41	>=30	Laboratory		Bsc degree	Single	>10 years	5000-10000	Yes	smartphone				yes	yes	Internet cafe	several times a week	no	no	.	.	.	Muslim	Very poor	poor	Acceptable	very poor	Acceptable	poor	very poor	Acceptable	very good	very poor	Acceptable	very poor	Good	very poor	Good	poor	Good	poor	Acceptable	very good	very poor	Neutral	Agree	neither	extremely unlikely
JGH	Male	28	<30	Pharmacist		Bsc degree	Married	5-10 years	5000-10000	Yes	smartphone	digital medical divice			no	yes	private wi-fi and mobile data	Several times a day	yes	yes	.	.	.	Muslim	Good	Good	Good	Good	Good	Good	good	Good	Good	Good	Good	Good	Good	Good	Good	Good	Good	Good	Acceptable	Acceptable	Acceptable	Neutral	Agree	slightly likely	slightly likely
JGH	Female	40	>=30	Health Officer		Master's degree	Married	>10 years	5000-10000	Yes	smartphone				no	yes	private wi-fi and mobile data	Everyday	yes	no	.	.	.	Ortodox	Good	Good	Good	very good	Good	Good	good	Good	Good	Good	Good	Good	Good	Good	Good	Good	Good	Good	Good	Good	Acceptable	Disagree	Agree	quite likely	quite likely
JGH	Male	30	>=30	Medical Doctor		Bsc degree	Single	<5 years	5000-10000	Yes	smartphone				no	yes	private wi-fi and mobile data	several times a week	yes	yes	.	.	.	Ortodox	Good	Good	Good	Good	Good	Good	good	Good	Good	Good	Acceptable	Acceptable	poor	poor	Good	Good	poor	poor	Good	Good	Acceptable	Agree	Agree	extremely likely	extremely likely
JGH	Female	29	<30	Laboratory		Bsc degree	Married	5-10 years	< 5000	Yes	smartphone				yes	yes	work place	Everyday	no	no	.	.	.	Muslim	Very poor	very poor	very poor	very poor	Acceptable	very poor	very poor	very poor	very poor	very poor	poor	very poor	very poor	poor	poor	very poor	very poor	very poor	poor	very poor	very poor	Strongly Agree	Neutral	quite likely	quite likely
JGH	Female	26	<30	Pharmacist		Bsc degree	Married	<5 years	5000-10000	Yes	smartphone				no	yes	private wi-fi and mobile data	Everyday	yes	yes	.	.	.	Muslim	Very good	very good	very good	Good	Acceptable	Acceptable	Acceptable	very good	very good	Good	Acceptable	Good	Good	poor	very good	Acceptable	poor	Acceptable	Acceptable	very poor	poor	Neutral	Strongly Disagree	extremely likely	extremely likely
JGH	Female	22	<30	Midwife		Bsc degree	Single	<5 years	< 5000	Yes	smartphone				yes	yes	work place	Everyday	no	yes	.	.	.	Ortodox	Good	very good	Good	Good	very good	very poor	very poor	Acceptable	Good	very poor	Acceptable	Acceptable	poor	Good	Good	very poor	Acceotable	poor	very poor	poor	Acceptable	Disagree	Agree	slightly likely	slightly likely
JGH	Male	28	<30	Pharmacist		Bsc degree	Single	<5 years	5000-10000	Yes	smartphone				yes	yes	private wi-fi and mobile data	Several times a day	no	yes	.	.	.	Protestant	Good	Good	very good	Acceptable	Acceptable	Acceptable	poor	Good	Good	Acceptable	poor	Acceptable	Acceptable	poor	very good	poor	very poor	poor	Acceptable	very poor	poor	Neutral	Disagree	extremely likely	extremely likely
JGH	Male	23	<30	Midwife		Bsc degree	Single	<5 years	5000-10000	Yes	smartphone				no	yes	private wi-fi and mobile data	Everyday	yes	no	.	.	.	Muslim	Good	Good	Acceptable	Acceptable	Good	Acceptable	Acceptable	Good	Acceptable	poor	Good	Acceptable	Acceptable	Good	very good	Acceptable	Acceotable	poor	Acceptable	poor	very poor	Disagree	Strongly Agree	slightly likely	slightly likely
JGH	Female	23	<30	Health Officer		Bsc degree	Single	<5 years	< 5000	Yes	laptop computer				no	yes	private wi-fi and mobile data	once a week	yes	no	.	.	.	Protestant	Acceptable	Acceptable	Acceptable	very good	very good	Good	Acceptable	Acceptable	Good	Good	Good	very good	Good	very good	Good	very good	Good	very good	Acceptable	Good	Acceptable	Neutral	Disagree	quite unlikely	slightly unlikely
HGH	Male	32	>=30	Nurse		Master's degree	Married	5-10 years	10000-15000	Yes	laptop computer	smartphone			yes	yes	private wi-fi and mobile data	Everyday	no	no	.	.	.	Ortodox	Acceptable	poor	poor	Acceptable	Acceptable	poor	poor	Acceptable	Acceptable	poor	poor	poor	Acceptable	Acceptable	poor	poor	poor	Acceptable	Acceptable	Acceptable	Acceptable	Agree	Agree	neither	quite likely
HGH	Female	29	<30	Midwife		Bsc degree	Married	5-10 years	5000-10000	Yes	smartphone				no	yes	private wi-fi and mobile data	Everyday	yes	yes	.	.	.	Ortodox	Good	Good	Good	Acceptable	Acceptable	Acceptable	Acceptable	Acceptable	Acceptable	Acceptable	Acceptable	Acceptable	Acceptable	Acceptable	Acceptable	Acceptable	Acceotable	Acceptable	Good	Good	Good	Disagree	Disagree	slightly likely	slightly likely
JGH	Male	25	<30	Laboratory		Bsc degree	Single	<5 years	5000-10000	Yes	smartphone				no	yes	private wi-fi and mobile data	Several times a day	yes	no	.	.	.	Protestant	Very good	Good	Good	Acceptable	Good	Acceptable	good	Acceptable	Good	Acceptable	Good	Acceptable	Good	Acceptable	Acceptable	Acceptable	Acceotable	Acceptable	Acceptable	Acceptable	Acceptable	Neutral	Agree	slightly likely	slightly likely
HGH	Female	27	<30	Laboratory		Bsc degree	Married	<5 years	5000-10000	Yes	smartphone				no	yes	private wi-fi and mobile data	Everyday	yes	no	.	.	.	Ortodox	Very good	Good	Acceptable	Acceptable	Good	Good	Acceptable	Acceptable	Good	Acceptable	Good	Good	Acceptable	Acceptable	Acceptable	Acceptable	Acceotable	Acceptable	Acceptable	Acceptable	Acceptable	Neutral	Neutral	quite likely	quite likely
HGH	Female	32	>=30	Nurse		Bsc degree	Married	5-10 years	5000-10000	Yes	laptop computer	smartphone			no	yes	private wi-fi and mobile data	Everyday	yes	no	.	.	.	Protestant	Good	Good	Acceptable	Good	Acceptable	Acceptable	Acceptable	Good	Acceptable	Acceptable	Good	Acceptable	Acceptable	Good	Good	Acceptable	Acceotable	Good	Acceptable	Acceptable	poor	Disagree	Neutral	slightly likely	slightly likely
HGH	Female	25	<30	Pharmacist		Diploma	Single	<5 years	< 5000	Yes	smartphone				yes	yes	private wi-fi and mobile data	Several times a day	no	no	.	.	.	Muslim	Acceptable	Acceptable	poor	Acceptable	Acceptable	poor	Acceptable	Acceptable	poor	Acceptable	Acceptable	Acceptable	Acceptable	Acceptable	Acceptable	Acceptable	Acceotable	Acceptable	Acceptable	Acceptable	Acceptable	Agree	Disagree	slightly likely	neither
HFSUH	Male	26	<30	Nurse		Bsc degree	Single	<5 years	5000-10000	Yes	smartphone				no	yes	work place	Several times a day	no	no	.	.	.	Ortodox	Very good	poor	poor	Good	poor	very poor	very poor	Acceptable	Acceptable	very poor	Acceptable	very poor	poor	Good	very good	very poor	poor	Acceptable	Good	Acceptable	poor	Disagree	Agree	slightly likely	slightly likely
HGH	Female	28	<30	Nurse		Bsc degree	Married	5-10 years	5000-10000	Yes	Desktop computer	smartphone			no	yes	private wi-fi and mobile data	Everyday	yes	no	.	.	.	Ortodox	Good	Acceptable	Good	Good	Good	Acceptable	Acceptable	Acceptable	Acceptable	Acceptable	Good	Good	Acceptable	Acceptable	Good	Acceptable	Acceotable	Good	Acceptable	Acceptable	poor	Neutral	Agree	quite likely	quite likely
HGH	Male	25	<30	other, specify	specialist	Bsc degree	Single	5-10 years	5000-10000	Yes	smartphone	digital medical divice			no	yes	work place	Several times a day	yes	no	Radiologist	Radiologist	.	Ortodox	Very good	very good	very good	very good	very good	very good	very good	very good	very good	very good	very good	very good	very good	very good	very good	very good	very good	very good	Good	Good	Good	Agree	Agree	quite likely	extremely likely
HGH	Male	42	>=30	Nurse		Bsc degree	Married	>10 years	5000-10000	Yes	Desktop computer	laptop computer	smartphone	digital medical divice	no	yes	private wi-fi and mobile data	Everyday	yes	no	.	.	.	Protestant	Good	Good	Good	Good	Good	Good	good	Good	Acceptable	Acceptable	Acceptable	Acceptable	Acceptable	Acceptable	Good	Good	Acceotable	Acceptable	Good	Acceptable	poor	Neutral	Agree	extremely likely	extremely likely
HGH	Female	30	>=30	Nurse		Diploma	Married	5-10 years	< 5000	Yes	smartphone				no	yes	private wi-fi and mobile data	Several times a day	yes	yes	.	.	.	Muslim	Good	Good	Acceptable	Good	Good	Acceptable	Acceptable	Acceptable	Acceptable	Acceptable	poor	poor	poor	Acceptable	Acceptable	Acceptable	Acceotable	Acceptable	Good	Acceptable	poor	Neutral	Agree	quite likely	quite likely
HGH	Male	29	<30	other, specify	physiotherapist	Bsc degree	Married	5-10 years	>150000	Yes	Desktop computer	laptop computer	smartphone		no	yes	private wi-fi and mobile data	Everyday	yes	no	physiotherapist	physiotherapist	.	Ortodox	Very good	very good	very good	Good	Good	very good	good	very good	very good	Acceptable	Good	very good	very good	Good	very good	very good	Acceotable	Good	Good	Good	Good	Agree	Strongly Disagree	extremely likely	neither
HGH	Male	24	<30	Pharmacist		Diploma	Single	<5 years	< 5000	Yes	Desktop computer				no	yes	private wi-fi and mobile data	Several times a day	yes	no	.	.	.	Protestant	Very good	very good	very good	Good	Good	very good	poor	Acceptable	Acceptable	Acceptable	Good	very good	very good	Good	very good	very good	Acceotable	Good	Good	Good	Good	Strongly Disagree	Strongly Disagree	extremely likely	neither
HGH	Female	40	>=30	Nurse		Bsc degree	Married	>10 years	5000-10000	Yes	Desktop computer				no	yes	private wi-fi and mobile data	Several times a day	yes	no	.	.	.	Ortodox	Very good	very good	very good	Good	Good	very good	Acceptable	Good	Good	Acceptable	Good	very good	very good	Good	very good	very good	Acceotable	Good	Good	Good	Good	Strongly Disagree	Strongly Disagree	extremely likely	neither
HGH	Male	24	<30	Pharmacist		Diploma	Single	<5 years	5000-10000	Yes	Desktop computer				no	yes	work place	Several times a day	yes	no	.	.	.	Ortodox	Very good	Good	very good	very good	Good	Good	good	very good	Good	Good	Good	Acceptable	poor	poor	Good	Good	Good	Good	very good	Good	Good	Agree	Neutral	slightly likely	slightly likely
HGH	Female	28	<30	Pharmacist		Bsc degree	Married	5-10 years	10000-15000	Yes	Desktop computer				no	yes	work place	Several times a day	yes	yes	.	.	.	Ortodox	Very good	Good	very good	very good	Good	Good	good	very good	Good	Good	Good	Acceptable	poor	poor	Good	Good	Good	Good	very good	Good	Good	Agree	Disagree	slightly likely	slightly likely
HGH	Male	26	<30	Pharmacist		Diploma	Single	<5 years	5000-10000	Yes	Desktop computer				yes	yes	work place	several times a week	yes	yes	.	.	.	Ortodox	Good	Good	Acceptable	Acceptable	Acceptable	Acceptable	Acceptable	very good	Acceptable	Acceptable	Acceptable	Acceptable	Acceptable	Acceptable	Acceptable	Acceptable	Acceotable	poor	Acceptable	Acceptable	Acceptable	Agree	Agree	slightly unlikely	extremely likely
HGH	Female	27	<30	Midwife		Bsc degree	Married	<5 years	5000-10000	Yes	smartphone				yes	yes	private wi-fi and mobile data	Everyday	yes	no	.	.	.	Catholic	Good	Good	Acceptable	Good	Acceptable	Acceptable	Acceptable	Good	Good	Acceptable	Good	Acceptable	Acceptable	Acceptable	Acceptable	Good	Good	Acceptable	Acceptable	Good	Good	Agree	Neutral	neither	slightly likely
HGH	Male	25	<30	other, specify	physiotherapist	Bsc degree	Single	5-10 years	5000-10000	Yes	smartphone	digital medical divice			yes	yes	private wi-fi and mobile data	Several times a day	yes	no	physiotherapist	physiotherapist	.	Ortodox	Very good	Good	Acceptable	Good	Good	Good	Acceptable	Good	Good	Acceptable	Good	Good	Acceptable	Acceptable	Acceptable	Good	Good	Good	Good	Good	Acceptable	Disagree	Neutral	extremely likely	extremely likely
HGH	Female	29	<30	Midwife		Master's degree	Married	5-10 years	5000-10000	Yes	smartphone				no	yes	private wi-fi and mobile data	Everyday	yes	no	.	.	.	Protestant	Good	Good	Acceptable	Good	Acceptable	Acceptable	good	Acceptable	Good	Acceptable	Acceptable	Acceptable	Good	Good	Good	Acceptable	Acceotable	Acceptable	Acceptable	Acceptable	Acceptable	Neutral	Agree	slightly likely	neither
HGH	Male	28	<30	Health Officer		Bsc degree	Married	5-10 years	5000-10000	Yes	smartphone				no	yes	private wi-fi and mobile data	Everyday	yes	no	.	.	.	Catholic	Good	Good	Acceptable	Good	Acceptable	Acceptable	good	Good	Acceptable	Acceptable	Good	Acceptable	Good	Acceptable	Acceptable	Good	Good	Good	Acceptable	Acceptable	Acceptable	Neutral	Agree	slightly likely	slightly likely
HGH	Male	32	>=30	other, specify	specialist	Bsc degree	Married	5-10 years	10000-15000	Yes	smartphone	digital medical divice			no	yes	private wi-fi and mobile data	Several times a day	yes	no	Radiologist	Radiologist	.	Muslim	Acceptable	Acceptable	poor	Good	Acceptable	Acceptable	Acceptable	Good	poor	Acceptable	poor	Acceptable	Acceptable	poor	Good	Acceptable	Good	Acceptable	Acceptable	Acceptable	Acceptable	Neutral	Neutral	slightly likely	slightly likely
HGH	Female	28	<30	Midwife		Bsc degree	Married	<5 years	5000-10000	Yes	smartphone				no	yes	private wi-fi and mobile data	Several times a day	yes	no	.	.	.	Ortodox	Good	Acceptable	Acceptable	Acceptable	Acceptable	poor	Acceptable	poor	Acceptable	poor	Acceptable	poor	Acceptable	poor	Acceptable	Acceptable	Acceotable	Acceptable	Acceptable	poor	poor	Neutral	Neutral	slightly likely	slightly likely
HGH	Male	24	<30	Nurse		Bsc degree	Single	<5 years	5000-10000	Yes	smartphone				no	yes	work place	Everyday	yes	no	.	.	.	Ortodox	Acceptable	Acceptable	poor	poor	poor	poor	very poor	poor	very poor	poor	very poor	poor	poor	poor	Good	Acceptable	Acceotable	Acceptable	Acceptable	Acceptable	Acceptable	Strongly Disagree	Neutral	neither	neither
HGH	Male	29	<30	Laboratory		Bsc degree	Married	5-10 years	5000-10000	Yes	smartphone	digital medical divice			no	yes	work place	Everyday	no	yes	.	.	.	Muslim	Acceptable	Acceptable	poor	Acceptable	poor	poor	Acceptable	Acceptable	poor	poor	poor	Acceptable	Acceptable	Acceptable	Good	Good	Good	Acceptable	Acceptable	Acceptable	Acceptable	Disagree	Disagree	slightly likely	neither
HGH	Male	45	>=30	other, specify	specialist	Master's degree	Married	>10 years	>150000	Yes	Desktop computer	laptop computer	smartphone	digital medical divice	no	yes	private wi-fi and mobile data	Several times a day	yes	no	Specialist	Specialist	.	Protestant	Very good	Good	Good	Acceptable	Acceptable	Acceptable	Acceptable	Good	Good	Acceptable	Acceptable	Good	Good	Acceptable	Acceptable	Good	Acceotable	Good	Acceptable	Acceptable	Acceptable	Neutral	Disagree	slightly likely	slightly likely
HGH	Male	39	>=30	Medical Doctor		Master's degree	Married	5-10 years	>150000	Yes	Desktop computer	laptop computer	smartphone	digital medical divice	yes	yes	private wi-fi and mobile data	Several times a day	yes	no	.	.	.	Protestant	Very good	Good	Good	Good	Good	Good	good	Good	Acceptable	Acceptable	Acceptable	Good	Acceptable	Good	very good	very good	very good	very good	Good	Acceptable	Acceptable	Neutral	Disagree	quite likely	quite likely
HGH	Male	32	>=30	Medical Doctor		Master's degree	Married	5-10 years	>150000	Yes	Desktop computer	laptop computer	smartphone		yes	yes	private wi-fi and mobile data	Several times a day	yes	no	.	.	.	Protestant	Very good	Good	Acceptable	Good	Good	Acceptable	good	Acceptable	Good	Acceptable	Good	Acceptable	Good	Acceptable	Good	Good	Good	Good	Acceptable	Acceptable	Acceptable	Neutral	Disagree	extremely likely	extremely likely
HGH	Male	29	<30	Midwife		Bsc degree	Married	5-10 years	5000-10000	Yes	smartphone				yes	yes	work place	Everyday	yes	no	.	.	.	Protestant	Very good	very good	Good	Good	Good	Acceptable	Acceptable	Good	Acceptable	Acceptable	Acceptable	Acceptable	Good	Acceptable	Acceptable	Acceptable	Acceotable	Acceptable	Acceptable	Acceptable	Acceptable	Neutral	Agree	slightly likely	slightly likely
HGH	Female	23	<30	Nurse		Diploma	Single	<5 years	5000-10000	No					no	no			no	yes	.	.	.	Muslim	Poor	poor	very poor	poor	Very poor	poor	very poor	very poor	very poor	poor	poor	poor	poor	very poor	very poor	poor	poor	poor	poor	poor	very poor	Strongly Disagree	Disagree	slightly unlikely	neither
HGH	Female	26	<30	Midwife		Bsc degree	Single	<5 years	10000-15000	No					no	yes	work place	Everyday	no	yes	.	.	.	Catholic	Acceptable	poor	poor	poor	poor	very poor	Acceptable	poor	poor	very poor	very poor	poor	very poor	poor	poor	poor	very poor	poor	poor	poor	very poor	Strongly Disagree	Agree	slightly unlikely	neither
HGH	Female	25	<30	Nurse		Diploma	Single	<5 years	5000-10000	Yes	smartphone				no	yes	work place	Several times a day	no	yes	.	.	.	Muslim	Poor	poor	very poor	poor	poor	poor	poor	very poor	poor	very poor	poor	poor	very poor	Acceptable	Acceptable	Acceptable	poor	very poor	Acceptable	Acceptable	Acceptable	Strongly Disagree	Neutral	slightly unlikely	neither
HGH	Male	30	>=30	Nurse		Master's degree	Married	5-10 years	10000-15000	Yes	laptop computer	smartphone			yes	yes	private wi-fi and mobile data	Several times a day	yes	yes	.	.	.	Protestant	Good	Good	Acceptable	Good	Acceptable	Acceptable	good	Acceptable	Good	Acceptable	poor	Good	poor	Good	Good	Good	Good	Good	Good	Acceptable	poor	Disagree	Neutral	quite likely	quite likely
HGH	Male	28	<30	Nurse		Bsc degree	Single	5-10 years	5000-10000	Yes	smartphone				no	yes	work place	Everyday	yes	yes	.	.	.	Protestant	Acceptable	poor	poor	Acceptable	poor	poor	Acceptable	Acceptable	poor	Acceptable	Acceptable	Acceptable	Acceptable	Acceptable	Acceptable	Acceptable	Acceotable	Acceptable	poor	poor	very poor	Strongly Disagree	Agree	slightly unlikely	slightly unlikely
HGH	Male	31	>=30	Pharmacist		Bsc degree	Married	5-10 years	10000-15000	Yes	laptop computer	smartphone	digital medical divice		no	yes	private wi-fi and mobile data	Everyday	yes	yes	.	.	.	Muslim	Very good	very good	Good	Good	Good	Good	good	very good	Good	Good	Good	Good	Good	Good	Good	Good	Good	Acceptable	Good	Good	Good	Agree	Agree	slightly unlikely	quite likely
HGH	Female	30	>=30	Nurse		Bsc degree	separeted or divorced	5-10 years	5000-10000	Yes	Desktop computer				yes	yes	work place	several times a week	yes	yes	.	.	.	Ortodox	Acceptable	Acceptable	Acceptable	Acceptable	Acceptable	Acceptable	Acceptable	Good	Acceptable	Acceptable	Acceptable	Acceptable	Acceptable	Acceptable	Acceptable	Acceptable	Acceotable	Acceptable	Acceptable	Acceptable	Acceptable	Agree	Agree	quite likely	quite likely
HGH	Female	29	<30	Pharmacist		Bsc degree	Married	<5 years	5000-10000	Yes	smartphone				no	yes	work place	Everyday	yes	yes	.	.	.	Ortodox	Very good	Good	Good	Acceptable	very good	Good	good	Good	Good	Acceptable	Good	Good	very good	very good	very good	very good	Good	Good	Acceptable	Acceptable	Good	Strongly Disagree	Agree	extremely likely	extremely likely
HGH	Male	25	<30	Nurse		Diploma	Single	5-10 years	5000-10000	Yes	Desktop computer				no	yes	work place	Everyday	yes	yes	.	.	.	Ortodox	Good	Good	Good	very good	Good	Good	good	Good	Good	Good	Good	Good	Good	very good	Good	very good	Good	poor	Acceptable	poor	very poor	Strongly Agree	Disagree	extremely likely	extremely likely
HGH	Male	40	>=30	other, specify	specialist	Master's degree	Married	>10 years	>150000	Yes	Desktop computer	laptop computer	smartphone	digital medical divice	yes	yes	private wi-fi and mobile data	Several times a day	yes	yes	Specialist	Specialist	.	Protestant	Very good	very good	Good	very good	Good	Good	very good	Good	Good	Good	Good	Good	very good	Good	Good	Good	very good	Good	Acceptable	Good	Good	Disagree	Neutral	quite likely	quite likely
HGH	Male	38	>=30	other, specify	specialist	Master's degree	Married	>10 years	>150000	Yes	Desktop computer	laptop computer	smartphone		yes	yes	private wi-fi and mobile data	Several times a day	yes	yes	Specialist	Specialist	.	Protestant	Very good	very good	Good	Good	Good	Good	very good	Good	very good	Good	very good	Good	Good	Good	very good	Good	Good	Good	Good	Good	Good	Agree	Neutral	quite likely	quite likely
HGH	Female	29	<30	Medical Doctor		Bsc degree	Married	5-10 years	10000-15000	Yes	laptop computer	smartphone			yes	yes	private wi-fi and mobile data	Several times a day	yes	yes	.	.	.	Protestant	Good	Acceptable	Acceptable	Good	Good	Acceptable	Acceptable	Good	Good	Acceptable	Acceptable	Good	poor	Good	Acceptable	Acceptable	Acceotable	Acceptable	Acceptable	Acceptable	Acceptable	Disagree	Neutral	slightly likely	quite likely
HGH	Male	27	<30	other, specify	physiotherapist	Bsc degree	Single	<5 years	>150000	Yes	Desktop computer	laptop computer	smartphone	digital medical divice	yes	yes	private wi-fi and mobile data	Several times a day	yes	yes	physiotherapist	physiotherapist	jova	other, specifiy	Very good	very good	very good	very good	Acceptable	Acceptable	very good	Acceptable	very good	Good	Good	Good	very good	Good	very good	very good	very good	very good	very good	very good	very god	Strongly Agree	Strongly Agree	quite likely	quite likely
HGH	Female	23	<30	Nurse		Diploma	Single	<5 years	5000-10000	Yes	Desktop computer	smartphone			yes	yes	private wi-fi and mobile data	several times a week	yes	yes	.	.	.	Protestant	Good	very good	Acceptable	Acceptable	very good	poor	poor	poor	Acceptable	Acceptable	Acceptable	Good	poor	Good	Good	Good	poor	Good	Good	very good	very god	Disagree	Neutral	extremely unlikely	quite unlikely
HGH	Female	28	<30	Medical Doctor		Bsc degree	Single	<5 years	>150000	Yes	Desktop computer	laptop computer	smartphone	digital medical divice	no	yes	private wi-fi and mobile data	Everyday	yes	yes	.	.	.	Catholic	Very good	very good	very good	very good	very good	very poor	very poor	very good	very good	poor	poor	poor	very poor	Acceptable	Good	Good	Acceotable	Acceptable	Good	Acceptable	Good	Disagree	Disagree	slightly likely	neither
HGH	Male	24	<30	Nurse		Bsc degree	Single	<5 years	5000-10000	Yes	Desktop computer	laptop computer	smartphone	digital medical divice	no	no			yes	yes	.	.	.	Ortodox	Very good	Good	very good	Good	very good	Good	good	Good	Good	Good	Good	very good	very good	Good	very good	very good	Good	very good	Good	very good	very god	Strongly Agree	Disagree	extremely likely	extremely likely
HGH	Male	30	>=30	Laboratory		Bsc degree	Married	5-10 years	5000-10000	Yes	laptop computer				yes	yes	private wi-fi and mobile data	several times a week	no	yes	.	.	.	Muslim	Very poor	poor	poor	poor	poor	very poor	poor	poor	very poor	very poor	poor	very poor	very poor	poor	poor	poor	very poor	very poor	very poor	poor	poor	Strongly Disagree	Strongly Disagree	extremely unlikely	extremely unlikely
HGH	Female	23	<30	Nurse		Bsc degree	Single	<5 years	5000-10000	Yes	smartphone				yes	yes	work place	Everyday	yes	no	.	.	.	Ortodox	Very good	Good	very good	very good	Good	Acceptable	very good	very good	Good	very good	Good	Acceptable	Good	Acceptable	Good	Acceptable	Good	Good	very good	Good	very god	Agree	Disagree	extremely unlikely	extremely unlikely
HGH	Female	30	>=30	Nurse		Diploma	Married	5-10 years	5000-10000	Yes	smartphone				yes	yes	work place	Everyday	yes	yes	.	.	.	Ortodox	Very good	Good	Good	Good	Good	Good	good	Good	Good	Good	Good	Good	Good	Good	Good	Good	Good	Good	Good	Good	Good	Agree	Agree	extremely unlikely	extremely unlikely
HGH	Male	26	<30	Health Officer		Bsc degree	Married	<5 years	5000-10000	Yes	smartphone				yes	yes	work place	Several times a day	yes	yes	.	.	.	Muslim	Very good	Acceptable	Acceptable	very good	very good	Acceptable	very good	very good	very good	very good	very good	very good	very good	Acceptable	Acceptable	Acceptable	Acceotable	Acceptable	very good	very good	very god	Strongly Agree	Strongly Agree	extremely likely	extremely likely
HGH	Female	26	<30	Midwife		Diploma	Single	<5 years	< 5000	Yes	Desktop computer				yes	yes	private wi-fi and mobile data	Several times a day	yes	yes	.	.	.	Ortodox	Very good	very good	very good	Good	Good	very good	Acceptable	Good	Good	Acceptable	Good	very good	very good	Acceptable	very good	Acceptable	Acceotable	poor	Good	Good	Good	Strongly Agree	Agree	extremely likely	neither
HGH	Male	31	>=30	Medical Doctor		Master's degree	Married	5-10 years	>150000	Yes	Desktop computer	laptop computer	smartphone		yes	yes	private wi-fi and mobile data	Several times a day	yes	yes	.	.	Adventist	other, specifiy	Very good	very good	very good	very good	very good	very good	very good	very good	very good	very good	very good	very good	Acceptable	Acceptable	very good	very good	Acceotable	very good	very good	Good	Good	Neutral	Disagree	extremely likely	extremely likely
HFSUH	Female	23	<30	Health Officer		Bsc degree	Single	<5 years	5000-10000	Yes	Desktop computer	laptop computer	smartphone		no	yes	private wi-fi and mobile data	Everyday	yes	no	.	.	.	Muslim	Very good	very good	very good	Good	Good	poor	good	Good	Good	Good	Good	Acceptable	Acceptable	Good	very good	Good	Good	Good	Good	Acceptable	Acceptable	Neutral	Neutral	quite likely	quite likely
HFSUH	Female	35	>=30	Nurse		Bsc degree	separeted or divorced	>10 years	5000-10000	Yes	Desktop computer				no	yes	private wi-fi and mobile data	Several times a day	yes	no	.	.	.	Protestant	Good	very good	Good	Good	Good	Good	very good	very good	very good	Good	Good	Good	Good	Good	Good	Good	Good	Good	Good	Good	Good	Neutral	Agree	slightly likely	slightly likely
HFSUH	Female	25	<30	Health Officer		Bsc degree	Single	<5 years	5000-10000	Yes	Desktop computer	smartphone			yes	yes	work place	Everyday	yes	no	.	.	.	Protestant	Acceptable	Acceptable	poor	Acceptable	Acceptable	Acceptable	Acceptable	Good	Good	Good	Acceptable	Acceptable	Acceptable	Acceptable	Good	very good	Good	Acceptable	Acceptable	Acceptable	Acceptable	Neutral	Agree	extremely unlikely	extremely unlikely
HFSUH	Female	34	>=30	Laboratory		Bsc degree	Single	>10 years	5000-10000	Yes	Desktop computer	smartphone	digital medical divice		yes	yes	work place	Everyday	no	yes	.	.	.	Protestant	Good	Good	Good	Good	Acceptable	Acceptable	Acceptable	Acceptable	poor	poor	poor	poor	poor	Acceptable	Acceptable	Acceptable	Acceotable	poor	Good	poor	Acceptable	Strongly Disagree	Strongly Disagree	quite likely	quite likely
HFSUH	Female	24	<30	Nurse		Bsc degree	Single	<5 years	5000-10000	Yes	laptop computer	smartphone			yes	yes	private wi-fi and mobile data	Several times a day	yes	no	.	.	.	Ortodox	Very good	Good	Good	very good	Good	poor	Acceptable	very good	Good	Good	Good	Acceptable	Acceptable	Acceptable	very good	very good	Acceotable	Acceptable	Acceptable	Good	very god	Agree	Agree	quite unlikely	quite unlikely
HFSUH	Male	28	<30	Medical Doctor		Bsc degree	Single	<5 years	10000-15000	Yes	laptop computer	smartphone			yes	yes	private wi-fi and mobile data	Everyday	yes	no	.	.	.	Muslim	Very good	Good	Acceptable	very good	very good	very good	very good	very good	Good	Acceptable	Acceptable	poor	poor	Good	Good	Good	Acceotable	Good	Good	Acceptable	Acceptable	Agree	Neutral	extremely likely	extremely likely
[truncated: 52 more columns]
